# Supplementary material for: Cross-species genomic landscape comparison of human mucosal melanoma with canine oral and equine melanoma
Source: Nat Commun. 2019 Jan 21;10:353. doi: 10.1038/s41467-018-08081-1 (PMC6341101; doi:10.1038/s41467-018-08081-1)
Supplement: Supplementary file 4 — Supplementary Data 1 [file 41467_2018_8081_MOESM4_ESM.xlsx]

## Sheet: Index
Supplementary Data 1: Clinical details for the human, canine and equine samples sequenced in this study.

## Sheet: Human
Clinical details for the human samples sequenced in this study.
Sample ID	Cohort	Tissue/site	Sex	Ethnicity	Age at diagnosis/ onset	Primary tumor site	Time from diagnosis (primary) to metastasis	Time from diagnosis (primary) to recurrence	Further clinical information/case description
PD25641a	Primary	Nasal cavity	Female	European decent	73	Sinonasal
PD25641b	Normal	Nasal cavity	Female	European decent	73
PD25643a	Primary	Nasal cavity	Female	European decent	75	Sinonasal
PD25643b	Normal	Nasal cavity	Female	European decent	75
PD25643c	Recurrence	Nasal cavity	Female	European decent	75			26 months
PD25643d	Normal	Nasal cavity	Female	European decent	75
PD25644a	Primary	Nasal cavity	Female	European decent	80	Sinonasal			12 months to LN metastasis [sample not sequenced].
PD25644c	Recurrence	Nasal cavity	Female	European decent	80			5 months
PD25644b	Normal	Nasal cavity	Female	European decent	80
PD25645c	Primary	Maxillary sinus	Male	European decent	58	Sinonasal
PD25645e	Normal	Maxillary sinus	Male	European decent	58
PD25645a	Metastasis	Lung	Male	European decent	58		14 months
PD25645b	Normal	Maxillary sinus	Male	European decent	58
PD25646a	Primary	Mouth	Female	European decent	89	Intraoral
PD25646b	Normal	Mouth	Female	European decent	89
PD25647a	Primary	Vagina	Female	European decent	41	Vaginal
PD25647c	Metastasis	Lymph node	Female	European decent	41		3 months
PD25647b	Normal	Vagina	Female	European decent	41
PD25648a	Primary	Vulva	Female	European decent	81	Vulvar			Labia minora - mucosal location.
PD25648e	Normal	Vulva	Female	European decent	81
PD25648c	Recurrence	Vulva	Female	European decent	81			19 months
PD25648d	Metastasis	Lymph node	Female	European decent	81		19 months
PD25648b	Normal	Vulva	Female	European decent	81
PD25650a	Primary	Vagina	Female	European decent	69	Vaginal
PD25650c	Recurrence	Vagina	Female	European decent	69			66 months
PD25650d	Metastasis	Lymph node	Female	European decent	69		81 months
PD25650b	Normal	Vagina	Female	European decent	69
PD25651a	Primary	Vagina	Female	European decent	74	Vaginal
PD25651c	Recurrence	Vagina	Female	European decent	74			4 months
PD25651b	Normal	Vagina	Female	European decent	74
PD25652a	Primary	Vulva	Female	European decent	47	Vulvar			Mucosal location on vulva.
PD25652f	Normal	Vulva	Female	European decent	47
PD25652d	Metastasis	Lymph node	Female	European decent	47		177 months
PD25652b	Normal	Vulva	Female	European decent	47
PD25652c	Metastasis	Lymph node	Female	European decent	47		210 months
PD25652e	Normal	Vulva	Female	European decent	47
PD25653a	Primary	Vulva	Female	European decent	82	Vulvar			Hair bearing skin of labia location in vulva.
PD25653b	Normal	Vulva	Female	European decent	82
PD25654a	Primary	Vulva	Female	European decent	60	Vulvar			Uncertain location in vulva.
PD25654b	Normal	Vulva	Female	European decent	60
PD25655a	Primary	Vulva	Female	European decent	39	Vulvar			Hair bearing skin location in vulva.
PD25655b	Normal	Vulva	Female	European decent	39
PD25657a	Primary	Nasal cavity	Female	European decent	60	Sinonasal
PD25657b	Normal	Nasal cavity	Female	European decent	60
PD25659a	Primary	Nasal cavity	Female	European decent	60	Sinonasal
PD25659b	Normal	Nasal cavity	Female	European decent	60
PD25661a	Primary	Anus	Male	European decent	83	Anal
PD25661b	Normal	Anus	Male	European decent	83
PD25663a	Primary	Vulva	Female	European decent	64	Vulvar			Probably mucosal in location in vulva.
PD25663b	Normal	Vulva	Female	European decent	64
PD25664a	Primary	Vulva	Female	European decent	65	Vulvar			Probably mucosal in location in vulva.
PD25664b	Normal	Vulva	Female	European decent	65
PD25665a	Primary	Vulva	Female	European decent	69	Vulvar			54 months to metastasis [sample not sequenced]. Mucosal location - vulvovaginal.
PD25665b	Normal	Vulva	Female	European decent	69
PD25666a	Primary	Vagina	Female	European decent	67	Vaginal			Vaginal mucosa. 3 months to metastasis [sample not sequenced]. LN mets resected at same time as primary [not sequenced].
PD25666b	Normal	Vagina	Female	European decent	67
PD25668a	Primary	Anus	Female	European decent	76	Anal
PD25668b	Normal	Anus	Female	European decent	76
PD26685a	Primary	Infratemporal fossa	Female	European decent	84	Sinonasal			No metastasis.
PD26685b	Normal	Nasal cavity	Female	European decent	84
PD26686a	Primary	Maxillary sinus	Male	European decent	91	Sinonasal			No metastasis.
PD26686b	Normal	Nasal wall	Male	European decent	91
PD26688a	Primary	Vagina	Female	American	71	Vaginal			1 month to metastasis [sample not sequenced]. Metastasis identified during staging.
PD26688b	Normal	Bladder wall	Female	American	71
PD26692a	Primary	Nasal cavity	Female	African	73	Sinonasal			No metastasis.
PD26692b	Normal	Nasal mucosa	Female	African	73
PD26693a	Primary	Anus	Female	European decent	83	Anal			Anal mucosa (non hair-bearing; MIS trails to involve hair-bearing skin). No metastasis.
PD26693b	Normal	Lymph node	Female	European decent	83
PD26923a	Primary	Vagina	Female	European decent	71	Vaginal			25 months to recurrence [not sequenced].
PD26923c	Metastasis	Lymph node	Female	European decent	71		108 months
PD26923b	Normal	Lymph node	Female	European decent	71
PD26924a	Primary	Vulva	Female	European decent	51	Vulvar			Left upper outer labium majus (keratinizing and non-keratinizing squamous epithelium, likely involvement of hair-bearing skin). No metatasis.
PD26924b	Normal	Lymph node	Female	European decent	51
PD26925a	Primary	Vulva	Female	European decent	71	Vulvar			13 month to metastasis [sample not sequenced]. Mons pubis (non hair-bearing).
PD26925b	Normal	Vulva	Female	European decent	71
PD26927a	Primary	Maxillary gingiva	Female	European decent	70	Intraoral			2 months to metastasis [sample not sequenced]. Metastasis identified during staging workup.
PD26927b	Normal	Palate	Female	European decent	70
PD26928a	Primary	Vagina	Female	European decent	58	Vaginal			1 month to metastasis [sample not sequenced]. Metastasis identified during staging workup.
PD26928b	Normal	Lymph node	Female	European decent	58
PD26929a	Primary	Anus	Female	European decent	54	Anal			Anal mucosa and adjacent hair-bearing skin. No metastasis.
PD26929b	Normal	Lymph node	Female	European decent	54
PD26930a	Primary	Sinonasal cavity	Female	European decent	82	Sinonasal			No metastasis.
PD26930b	Normal	Nasal mucosa	Female	European decent	82
PD26931a	Primary	Sinonasal cavity	Male	European decent	49	Sinonasal			1 month to metastasis [sample not sequenced]. Metastasis identified during staging workup [sample not sequenced].
PD26931b	Normal	Nasal mucosa	Male	European decent	49
PD26932a	Primary	Lip (mucosal surface)	Male	European decent	50	Lip			3 months to metastasis [sample not sequenced]. Metastasis identified during staging workup [sample not sequenced].
PD26932b	Normal	Lymph node	Male	European decent	50
PD26933a	Primary	Sinonasal cavity	Female	European decent	54	Sinonasal			No metastasis.
PD26933b	Normal	Nasal mucosa	Female	European decent	54
PD26936a	Primary	Sinonasal cavity	Female	European decent	55	Sinonasal			16 months to recurrence [sample not sequenced].
PD26936c	Metastasis	Subcutaneous (locoregional metastasis)	Female	European decent	55		23 months
PD26936b	Normal	Sinonasal cavity	Female	European decent	55
PD26938a	Primary	Sinonasal cavity	Female	European decent	68	Sinonasal			No metastasis.
PD26938b	Normal	Sinonasal cavity	Female	European decent	68
PD26989a	Primary	Vulva	Female	European decent	59	Vulvar			11 months to local recurrence months after diagnosis [sample not sequences]. 32 months to metastasis [sample not sequenced]. Non-hair bearing skin.
PD26989b	Normal	Vulva	Female	European decent	59
PD26990a	Primary	Vagina	Female	European decent	74	Vaginal			17 months to metastasis [sample not sequenced]. Symptomatic for 6 months before diagnosis of vaginal melanoma. No local recurrence.
PD26990b	Normal	Vagina	Female	European decent	74
PD26992a	Primary	Palate	Female	European decent	64	Intraoral			43 months to metastasis [sample not sequenced]. Local recurrence [not sequenced] at the same time as liver metastasis.
PD26992b	Normal	Palate	Female	European decent	64
PD26993a	Primary	Nasal sinus	Male	European decent	89	Sinonasal			1 month to metastasis [sample not sequenced]. Melanoma diagnosis after 4 years of epistaxis (nosebleeds).
PD26993b	Normal	Nasal sinus	Male	European decent	89
PD26994a	Primary	Vulva	Female	Asian	63	Vulvar			Non-hair bearing skin. Primary diagnosis and clincially apparent lymph node metastasis [sample not sequenced] at diagnosis.
PD26994b	Normal	Cervix	Female	Asian	63
PD26995a	Primary	Nasal sinus	Male	European decent	67	Sinonasal			6 months to recurrence and 16 months to metastasis [samples not sequenced].
PD26995b	Normal	Nasal sinus	Male	European decent	67
PD26997a	Primary	Nasal sinus	Female	European decent	90	Sinonasal			3 months to metastasis [samples not sequenced]. No local recurrence.
PD26997b	Normal	Nasal sinus	Female	European decent	90
PD26998a	Primary	Urethra	Female	European decent	86	Urethral			Died 1 year after diagnosis of other causes. No metastasis.
PD26998b	Normal	Lymph node	Female	European decent	86

## Sheet: Canine
Clinical details for the canine samples sequenced in this study.
*DNA from canine sample DD0016a is pooled from de-bulking surgeries 11 months apart.
Sample ID	Cohort	Tissue/site	Sex	Age at diagnosis/ onset	Primary tumour site
DD0001a	Primary	Oral cavity	Male	15.2	Oral
DD0001b	Normal	Liver	Male	15.2
DD0002a	Primary	Oral cavity	Female	9.2	Oral
DD0002c	Metastasis	Lung	Female	9.2
DD0002b	Normal	Lung	Female	9.2
DD0005a	Primary	Oral cavity	Female	9.3	Oral
DD0005c	Metastasis	Lung	Female	9.3
DD0005b	Normal	Liver	Female	9.3
DD0006a	Primary	Oral cavity	Male	10.7	Oral
DD0006c	Metastasis	Skin	Male	10.7
DD0006b	Normal	Lymph node	Male	10.7
DD0007a	Primary	Oral cavity	Female	13.1	Oral
DD0007b	Normal	Salivary gland/skeletal muscle	Female	13.1
DD0008a	Primary	Oral cavity	Male	13.8	Oral
DD0008b	Normal	Liver	Male	13.8
DD0010a	Primary	Oral cavity	Female	Unknown	Oral
DD0010b	Normal	Liver	Female	Unknown
DD0012a	Primary	Oral cavity	Female	Unknown	Oral
DD0012b	Normal	Liver	Female	Unknown
DD0013b	Primary	Oral cavity	Male	12	Oral
DD0013a	Normal	Liver	Male	12
DD0014a	Primary	Oral cavity	Male	9	Oral
DD0014c	Metastasis	Lung	Male	9
DD0014b	Normal	Skeletal muscle	Male	9
DD0015a	Primary	Oral cavity	Female	14	Oral
DD0015b	Normal	Subcutaneous tissue/skeletal muscle	Female	14
DD0016a	Primary*	Oral cavity	Male	15	Oral
DD0016b	Normal	Mucosa	Male	15
DD0041a	Primary	Oral cavity	Female	6.7	Oral
DD0041b	Normal	Liver	Female	6.7
DD0042a	Primary	Oral cavity	Male	1	Oral
DD0042c	Metastasis	Lung	Male	1
DD0042d	Metastasis	Gut	Male	1
DD0042b	Normal	Liver	Male	1
DD0044a	Primary	Oral cavity	Male	Unknown	Oral
DD0044b	Normal	Skeletal muscle	Male	Unknown
DD0045a	Primary	Oral cavity	Male	12	Oral
DD0045b	Normal	Skeletal muscle	Male	12
DD0046a	Primary	Oral cavity	Female	Unknown	Oral
DD0046b	Normal	Skeletal muscle	Female	Unknown
DD0047a	Primary	Oral cavity	Female	14.1	Oral
DD0047b	Normal	Skeletal muscle	Female	14.1
DD0048a	Primary	Oral cavity	Male	Unknown	Oral
DD0048b	Normal	Salivary gland	Male	Unknown
DD0049a	Primary	Oral cavity	Female	14	Oral
DD0049b	Normal	Salivary gland/skeletal muscle	Female	14
DD0050a	Primary	Oral cavity	Female	13	Oral
DD0050b	Normal	Skeletal muscle	Female	13
DD0051a	Primary	Oral cavity	Male	13	Oral
DD0051b	Normal	Skeletal muscle	Male	13
DD0052a	Primary	Oral cavity	Male	14	Oral
DD0052b	Normal	Lymph node	Male	14
DD0053a	Primary	Oral cavity	Male	11	Oral
DD0053b	Normal	Salivary gland	Male	11
DD0054a	Primary	Oral cavity	Female	12	Oral
DD0054b	Normal	Skin	Female	12
DD0055a	Primary	Oral cavity	Male	11.1	Oral
DD0055b	Normal	Adipose	Male	11.1
DD0056a	Primary	Oral cavity	Female	8	Oral
DD0056b	Normal	Skeletal muscle	Female	8
DD0057a	Primary	Oral cavity	Male	13	Oral
DD0057b	Normal	Skin	Male	13
DD0058a	Primary	Oral cavity	Male	10.5	Oral
DD0058b	Normal	Salivary gland	Male	10.5
DD0059a	Primary	Oral cavity	Male	14	Oral
DD0059b	Normal	Salivary gland/skeletal muscle	Male	14
DD0060a	Primary	Oral cavity	Female	9	Oral
DD0060b	Normal	Skeletal muscle	Female	9
DD0061a	Primary	Oral cavity	Unknown	10	Oral
DD0061b	Normal	Skin/skeletal muscle	Unknown	10
DD0062a	Primary	Oral cavity	Female	7	Oral
DD0062b	Normal	Skin	Female	7
DD0063a	Primary	Oral cavity	Female	13	Oral
DD0063b	Normal	Connective tissue	Female	13
DD0064a	Primary	Oral cavity	Male	Unknown	Oral
DD0064b	Normal	Subcutaneous tissue	Male	Unknown
DD0065a	Primary	Oral cavity	Female	11	Oral
DD0065b	Normal	Skeletal muscle/connective tissue	Female	11
DD0066a	Primary	Oral cavity	Male	11	Oral
DD0066b	Normal	Skin/skeletal muscle	Male	11
DD0067a	Primary	Oral cavity	Male	4	Oral
DD0067b	Normal	Liver	Male	4
DD0068a	Primary	Oral cavity	Female	10	Oral
DD0068b	Normal	Skeletal muscle	Female	10
DD0069a	Primary	Oral cavity	Male	14.4	Oral
DD0069b	Normal	Skeletal muscle	Male	14.4
DD0070a	Primary	Oral cavity	Female	10	Oral
DD0070b	Normal	Skeletal muscle	Female	10
DD0071a	Primary	Oral cavity	Female	11	Oral
DD0071b	Normal	Skeletal muscle	Female	11
DD0072a	Primary	Oral cavity	Female	13	Oral
DD0072b	Normal	Skin	Female	13
DD0073a	Primary	Oral cavity	Female	11	Oral
DD0073b	Normal	Salivary gland	Female	11
DD0074a	Primary	Oral cavity	Unknown	11	Oral
DD0074b	Normal	Connective tissue	Unknown	11
DD0075a	Primary	Oral cavity	Male	11.5	Oral
DD0075b	Normal	Skeletal muscle	Male	11.5
DD0078a	Primary	Oral cavity	Male	11	Oral
DD0078b	Normal	Salivary gland	Male	11
DD0079a	Primary	Oral cavity	Male	14	Oral
DD0079b	Normal	Adjacent tissue	Male	14
DD0080a	Primary	Oral cavity	Female	16	Oral
DD0080b	Normal	Adjacent tissue	Female	16
DD0081a	Primary	Oral cavity	Female	Unknown	Oral
DD0081b	Normal	Adjacent tissue	Female	Unknown
DD0083a	Primary	Oral cavity	Female	12	Oral
DD0083b	Normal	Adjacent tissue	Female	12
DD0084a	Primary	Oral cavity	Female	15	Oral
DD0084b	Normal	Adjacent tissue	Female	15
DD0085a	Primary	Oral cavity	Male	Unknown	Oral
DD0085b	Normal	Adjacent tissue	Male	Unknown
DD0086a	Primary	Oral cavity	Unknown	Unknown	Oral
DD0086b	Normal	Adjacent tissue	Unknown	Unknown
DD0087a	Primary	Oral cavity	Female	16	Oral
DD0087b	Normal	Adjacent tissue	Female	16
DD0089a	Primary	Oral cavity	Female	12	Oral
DD0089b	Normal	Adjacent tissue	Female	12
DD0091a	Primary	Oral cavity	Female	13	Oral
DD0091b	Normal	Adjacent tissue	Female	13
DD0092a	Primary	Oral cavity	Male	11	Oral
DD0092b	Normal	Adjacent tissue	Male	11
DD0093a	Primary	Oral cavity	Male	12	Oral
DD0093b	Normal	Adjacent tissue	Male	12
DD0095a	Primary	Oral cavity	Male	14	Oral
DD0095b	Normal	Lymph node	Male	14
DD0096a	Primary	Oral cavity	Female	11	Oral
DD0096b	Normal	Salivary gland	Female	11
DD0097a	Primary	Oral cavity	Male	10	Oral
DD0097b	Normal	Skeletal muscle	Male	10
DD0098a	Primary	Oral cavity	Female	13	Oral
DD0098b	Normal	Skin	Female	13
DD0099a	Primary	Oral cavity	Female	8	Oral
DD0099b	Normal	Skeletal muscle/connective tissue	Female	8
DD0100a	Primary	Oral cavity	Female	8	Oral
DD0100b	Normal	Skeletal muscle/skin	Female	8

## Sheet: Equine
Clinical details for the equine samples sequenced in this study.
Sample ID	Cohort	Tissue/site	Sex	Age at diagnosis/onset	Coat colour	Primary tumour site	Primary tumour group	ASIP exon 2 11 bp deletion genotype
HD0001a	Primary	Skin (tail)	Unknown	Unknown	Unknown	Tail	Mucosal-like
HD0001b	Normal	Skin	Unknown	Unknown	Unknown			WT
HD0003a	Primary	Perineum	Female	13	Grey	Perineal	Mucosal-like
HD0003b	Normal	Liver	Female	13	Grey			WT
HD0004a	Primary	Skin	Female	2	Non-grey	Skin (Non-mucocutaneous)	Cutaneous
HD0004b	Normal	Skin	Female	2	Non-grey			WT
HD0005a	Primary	Skin (tail)	Male	Unknown	Unknown	Tail	Mucosal-like
HD0005b	Normal	Skin	Male	Unknown	Unknown			WT
HD0006a	Primary	Prepuce	Male	2	Unknown	Preputial	Mucosal-like
HD0006b	Normal	Skin	Male	2	Unknown			Het
HD0007a	Primary	Skin (cheek)	Female	3	Grey	Skin (Non-mucocutaneous)	Cutaneous
HD0007b	Normal	Skin	Female	3	Grey			Het
HD0009a	Primary	Skin (abdomen)	Female	12	Non-grey	Skin (Non-mucocutaneous)	Cutaneous
HD0009b	Normal	Skin	Female	12	Non-grey			Het
HD0010a	Primary	Prepuce or perianal	Male	24	Grey	Preputial/Perianal	Mucosal-like
HD0010b	Normal	Skin	Male	24	Grey			WT
HD0011a	Primary	Skin (shoulder)	Male	10	Non-grey	Skin (Non-mucocutaneous)	Cutaneous
HD0011b	Normal	Skin	Male	10	Non-grey			WT
HD0012a	Primary	Skin (neck)	Female	10	Non-grey	Skin (Non-mucocutaneous)	Cutaneous
HD0012b	Normal	Skin	Female	10	Non-grey			WT
HD0013a	Primary	Skin (chest)	Unknown	Unknown	Grey	Skin (Non-mucocutaneous)	Cutaneous
HD0013b	Normal	Skin	Unknown	Unknown	Grey			WT
HD0014d	Primary	Skin (lip)	Female	11	Grey	Skin (Non-mucocutaneous)	Cutaneous
HD0014c	Normal	Skeletal muscle	Female	11	Grey			WT
HD0015a	Primary	Prepuce	Male	22	Non-grey	Preputial	Mucosal-like
HD0015b	Normal	Skin	Male	22	Non-grey			WT
HD0017a	Primary	Skin (leg)	Unknown	Unknown	Grey	Skin (Non-mucocutaneous)	Cutaneous
HD0017b	Normal	Skin	Unknown	Unknown	Grey			Het
HD0018a	Primary	Skin (chest)	Male	10	Non-grey	Skin (Non-mucocutaneous)	Cutaneous
HD0018b	Normal	Skin	Male	10	Non-grey			WT
HD0019a	Primary	Perineum	Female	3	Grey	Perineal	Mucosal-like
HD0019b	Normal	Skin	Female	3	Grey			Het
HD0020a	Primary	Perianal	Female	18	Grey	Perianal	Mucosal-like
HD0020b	Normal	Skin	Female	18	Grey			WT
HD0021a	Primary	Vulva	Female	17	Non-grey	Vulvar	Mucosal-like
HD0021b	Normal	Skeletal muscle	Female	17	Non-grey			WT
HD0024a	Primary	Prepuce	Male	10	Grey	Preputial	Mucosal-like
HD0024b	Normal	Skin	Male	10	Grey			Het
HD0026a	Primary	Skin (ventral neck)	Male	16	Grey	Skin (Non-mucocutaneous)	Cutaneous
HD0026b	Normal	Kidney	Male	16	Grey			WT
HD0028a	Primary	Prepuce	Male	27	Grey	Preputial	Mucosal-like
HD0028b	Normal	Prepuce	Male	27	Grey			WT
HD0029a	Primary	Perineum	Female	24	Grey	Perineal	Mucosal-like
HD0029b	Normal	Unknown	Female	24	Grey			Het
HD0030a	Primary	Prepuce	Male	14	Non-grey	Preputial	Mucosal-like
HD0030b	Normal	Unknown	Male	14	Non-grey			WT
HD0031a	Primary	Skin (tail)	Male	21	Non-grey	Tail	Mucosal-like
HD0031b	Normal	Unknown	Male	21	Non-grey			WT
HD0032a	Primary	Third eyelid	Female	Unknown	Grey	Third eyelid	Mucosal-like
HD0032b	Normal	Unknown	Female	Unknown	Grey			Het
HD0046a	Primary	Perianal	Male	Unknown	Grey	Perianal	Mucosal-like
HD0046b	Normal	Synovium	Male	Unknown	Grey			Het
HD0048a	Primary	Skin (abdomen)	Female	3	Non-grey	Skin (Non-mucocutaneous)	Cutaneous
HD0048b	Normal	Skin	Female	3	Non-grey			Hom
HD0050a	Primary	Skin (head)	Female	3	Grey	Skin (Non-mucocutaneous)	Cutaneous
HD0050b	Normal	Skin	Female	3	Grey			Het
HD0056a	Primary	Perineum	Female	Unknown	Grey	Perineal	Mucosal-like
HD0056b	Normal	Kidney	Female	Unknown	Grey			WT
HD0057a	Primary	Perineum	Male	12	Grey	Perineal	Mucosal-like
HD0057b	Normal	Liver	Male	12	Grey			WT
HD0061a	Primary	Skin (head)	Unknown	Unknown	Non-grey	Skin (Non-mucocutaneous)	Cutaneous
HD0061b	Normal	Skin	Unknown	Unknown	Non-grey			WT
HD0062a	Primary	Eyelid margin	Male	19	Grey	Eyelid margin	Mucocutaneous
HD0062b	Normal	Conjunctiva	Male	19	Grey			WT
HD0064a	Primary	Muscle (urinary bladder wall)	Female	16	Grey	Other	Other
HD0064b	Normal	Liver	Female	16	Grey			WT
HD0066a	Primary	Skin (inguinal)	Female	10	Grey	Skin (Non-mucocutaneous)	Cutaneous
HD0066b	Normal	Skin	Female	10	Grey			WT
HD0068a	Primary	Skin (eyelid)	Female	12	Grey	Skin (Non-mucocutaneous)	Cutaneous
HD0068b	Normal	Adjacent normal	Female	12	Grey			WT
HD0069a	Primary	Skin (thigh)	Female	14	Grey	Skin (Non-mucocutaneous)	Cutaneous
HD0069b	Normal	Adjacent normal	Female	14	Grey			WT
HD0070a	Primary	Skin (calcaneal)		8	Unknown	Skin (Non-mucocutaneous)	Cutaneous
HD0070b	Normal	Adjacent normal	Gelding	8	Unknown			WT
HD0071a	Primary	Skin (periocular)	Female	11	Grey	Skin (Non-mucocutaneous)	Cutaneous
HD0071b	Normal	Adjacent normal	Female	11	Grey			Het
HD0072a	Primary	Skin (right flank, lateral abdomen)	Male	12	Non-grey	Skin (Non-mucocutaneous)	Cutaneous
HD0072b	Normal	Adjacent normal	Male	12	Non-grey			WT
HD0073a	Primary	Prepuce	Male	11	Grey	Preputial	Mucosal-like
HD0073b	Normal	Adjacent normal	Male	11	Grey			WT
HD0074a	Primary	Under tail	Female	10	Grey	Tail	Mucosal-like
HD0074b	Normal	Adjacent normal	Female	10	Grey			Het
HD0075a	Primary	Skin (lateral right forelimb)	Male	8	Grey	Skin (Non-mucocutaneous)	Cutaneous
HD0075b	Normal	Adjacent normal	Male	8	Grey			WT
HD0076a	Primary	Perineum	Female	11	Grey	Perineal	Mucosal-like
HD0076b	Normal	Adjacent normal	Female	11	Grey			Hom
HD0078a	Primary	Parotid	Male	7	Grey	Other	Other
HD0078b	Normal	Adjacent normal	Male	7	Grey			Het
HD0079a	Primary	Skin (femoropatella region)	Male	11	Grey	Skin (Non-mucocutaneous)	Cutaneous
HD0079b	Normal	Adjacent normal	Male	11	Grey			WT
HD0080a	Primary	Vulva (upper lip) and perineal	Male	9	Unknown	Vulvar/Perineal	Mucosal-like
HD0080b	Normal	Adjacent normal	Male	9	Unknown			WT
HD0081a	Primary	Prepuce	Male	12	Non-grey	Preputial	Mucosal-like
HD0081b	Normal	Adjacent normal	Male	12	Non-grey			WT
HD0083a	Primary	Skin (eyelid)	Female	6	Non-grey	Skin (Non-mucocutaneous)	Cutaneous
HD0083b	Normal	Skin	Female	6	Non-grey			WT
HD0084a	Primary	Skin (shoulder)	Male	6	Non-grey	Skin (Non-mucocutaneous)	Cutaneous
HD0084b	Normal	Adjacent normal	Male	6	Non-grey			Het
HD0085a	Primary	Skin (hock)	Male	9	Grey	Skin (Non-mucocutaneous)	Cutaneous
HD0085b	Normal	Adjacent normal	Male	9	Grey			WT
HD0086a	Primary	Skin (ventral thorax)	Male	9	Grey	Skin (Non-mucocutaneous)	Cutaneous
HD0086b	Normal	Adjacent normal	Male	9	Grey			Het
HD0087a	Primary	Skin (leg)	Male	13	Grey	Skin (Non-mucocutaneous)	Cutaneous
HD0087b	Normal	Adjacent normal	Male	13	Grey			WT
HD0089a	Primary	Skin (ventral thorax)	Male	7	Grey	Skin (Non-mucocutaneous)	Cutaneous
HD0089b	Normal	Adjacent normal	Male	7	Grey			Het
HD0092a	Primary	Skin (hock)	Male	11	Non-grey	Skin (Non-mucocutaneous)	Cutaneous
HD0092b	Normal	Adjacent normal	Male	11	Non-grey			Het
HD0094a	Primary	Skin (right face)	Male	12	Non-grey	Skin (Non-mucocutaneous)	Cutaneous
HD0094b	Normal	Adjacent normal	Male	12	Non-grey			WT
HD0095a	Primary	Perineal	Male	4	Grey	Perineal	Mucosal-like
HD0095b	Normal	Adjacent normal	Male	4	Grey			Het
HD0096a	Primary	Skin (tail)	Unknown	Unknown	Grey	Tail	Mucosal-like
HD0096b	Normal	Adjacent normal	Unknown	Unknown	Grey			WT
HD0098a	Primary	Skin (caudal thigh)	Male	6	Non-grey	Skin (Non-mucocutaneous)	Cutaneous
HD0098b	Normal	Adjacent normal	Male	6	Non-grey			Het
HD0099a	Primary	Prepuce	Male	7	Grey	Preputial	Mucosal-like
HD0099b	Normal	Adjacent normal	Male	7	Grey			WT
HD0100a	Primary	Skin (neck)	Male	Unknown	Unknown	Skin (Non-mucocutaneous)	Cutaneous
HD0100b	Normal	Adjacent normal	Male	Unknown	Unknown			WT
HD0101a	Primary	Skin (shoulder)	Male	Unknown	Grey	Skin (Non-mucocutaneous)	Cutaneous
HD0101b	Normal	Adjacent normal	Male	Unknown	Grey			Het
HD0104a	Primary	Perianal	Male	8	Grey	Perianal	Mucosal-like
HD0104b	Normal	Adjacent normal	Male	8	Grey			Het
