# Supplementary material for: Cross-species genomic landscape comparison of human mucosal melanoma with canine oral and equine melanoma
Source: Nat Commun. 2019 Jan 21;10:353. doi: 10.1038/s41467-018-08081-1 (PMC6341101; doi:10.1038/s41467-018-08081-1)
Supplement: Supplementary file 6 — Supplementary Data 3 [file 41467_2018_8081_MOESM6_ESM.xlsx]

## Sheet: Index
Supplementary Data 3: Orthology relationships between human, canine and equine genes.

## Sheet: Orthologs-Fig.1
Orthology relationships between human, canine and equine genes in Figure 1.
Human chromosome	Human gene start (bp)	Human gene end (bp)	Human gene stable ID	Human gene name	Strand	Karyotype band	Dog chromosome	Dog chromosome start (bp)	Dog chromosome end (bp)	Dog gene stable ID	Dog gene name	Dog homology type	%id. target dog gene identical to query gene	%id. query gene identical to target dog gene	Dog gene-order conservation score	Dog whole-genome alignment coverage	Dog orthology confidence [0 low, 1 high]	Horse chromosome name	Horse chromosome start (bp)	Horse chromosome end (bp)	Horse gene stable ID	Horse gene name	Horse homology type	%id. target Horse gene identical to query gene	%id. query gene identical to target Horse gene	Horse gene-order conservation score	Horse whole-genome alignment coverage	Horse orthology confidence [0 low, 1 high]
X	77504878	77786269	ENSG00000085224	ATRX	-1	q21.1	X	59772067	60107186	ENSCAFG00000017252	ATRX	ortholog_one2one	93.2986	93.411	75	99.78	1	X	57468438	57594909	ENSECAG00000016707		ortholog_one2one	29.8957	99.466	100	99.1	0
7	140719327	140924764	ENSG00000157764	BRAF	-1	q34	16	8222323	8316807	ENSCAFG00000003907	BRAF	ortholog_one2one	91.6449	90.9326	100	99.76	1	4	93725784	93868178	ENSECAG00000002746	BRAF	ortholog_one2one	93.2115	93.9474	100	100	1
12	57747727	57756013	ENSG00000135446	CDK4	-1	q14.1	10	1813184	1815126	ENSCAFG00000000280	CDK4	ortholog_one2one	97.0297	97.0297	100	100	1	6	75290581	75292815	ENSECAG00000025015	CDK4	ortholog_one2one	97.3597	97.3597	100	100	1
9	21967753	21995301	ENSG00000147889	CDKN2A	-1	p21.3												23	40990896	40994740	ENSECAG00000018552	CDKN2A	ortholog_one2one	67.6647	74.8344	75	92.99	1
X	41333348	41364472	ENSG00000215301	DDX3X	1	p11.4	X	35759500	35772776	ENSCAFG00000014251	DDX3X	ortholog_one2one	99.8489	93.6261	100	99.61	1	X	33503944	33516103	ENSECAG00000009901	DDX3X	ortholog_one2one	97.5831	99.8454	100	99.22	1
X	20124518	20141844	ENSG00000173674	EIF1AX	-1	p22.12	X	16080968	16103360	ENSCAFG00000032071	EIF1AX	ortholog_one2one	100	100	25	100	1	X	14908275	14922842	ENSECAG00000006469		ortholog_one2many	99.3056	99.3056	100	100	1
9	77716087	78031458	ENSG00000156052	GNAQ	-1	q21.2	1	80733202	80928065	ENSCAFG00000001579	GNAQ	ortholog_one2one	87.7437	97.2222	100	95.82	1	23	13778932	13968783	ENSECAG00000018363	GNAQ	ortholog_one2one	87.4652	99.3671	100	46.92	1
11	532242	537287	ENSG00000174775	HRAS	-1	p15.5	18	25642281	25645415	ENSCAFG00000031029	HRAS	ortholog_one2one	97.8836	74.5968	100	100	1	12	31688372	31689944	ENSECAG00000008473	HRAS	ortholog_one2one	97.8836	97.3684	50	100	1
4	54657918	54740715	ENSG00000157404	KIT	1	q12	13	47107802	47192057	ENSCAFG00000002065	KIT	ortholog_one2one	88.4221	88.5128	100	100	1	3	77730011	77809756	ENSECAG00000012032	KIT	ortholog_one2one	89.1393	89.1393	100	100	1
12	25204789	25250936	ENSG00000133703	KRAS	-1	p12.1	27	22261602	22292402	ENSCAFG00000011428	KRAS	ortholog_one2one	89.418	89.8936	100	100	1	9	16471135	16471958	ENSECAG00000017455		ortholog_one2one	95.7672	95.2632	0	0	0
15	66386817	66492312	ENSG00000169032	MAP2K1	1	q22.31	30	30683045	30759562	ENSCAFG00000017298	MAP2K1	ortholog_one2one	99.4911	99.4911	100	100	1	1	126056931	126098593	ENSECAG00000010640	MAP2K1	ortholog_one2one	92.8753	99.7268	100	99.24	1
19	4090321	4124129	ENSG00000126934	MAP2K2	-1	p13.3	20	55465078	55490385	ENSCAFG00000019138	MAP2K2	ortholog_one2many	96.75	96.75	100	100	1	7	2484295	2501349	ENSECAG00000009157		ortholog_one2many	88	95.6522	100	68.42	1
7	129126518	129130793	ENSG00000230626	AC011005.1	1	q32.1	20	55465078	55490385	ENSCAFG00000019138	MAP2K2	ortholog_one2many	84.6914	85.75	0	95.57	1	7	2484295	2501349	ENSECAG00000009157		ortholog_one2many	76.7901	84.5109	0	95.61	1
17	31094927	31382116	ENSG00000196712	NF1	1	q11.2	9	41467165	41679382	ENSCAFG00000018592	NF1	ortholog_one2one	97.9922	99.3571	0	99.38	1	11	40962037	41198210	ENSECAG00000008317	NF1	ortholog_one2one	96.8651	99.0991	0	99.65	1
1	114704469	114716894	ENSG00000213281	NRAS	-1	p13.2	17	52412769	52418204	ENSCAFG00000009532	NRAS	ortholog_one2one	100	100	100	100	1	5	54042091	54048081	ENSECAG00000013942	NRAS	ortholog_one2one	100	100	100	100	1
9	125146573	125189939	ENSG00000119414	PPP6C	-1	q33.3	5	43094942	43095856	ENSCAFG00000018536		ortholog_one2one	87.4269	98.0328	0		0	25	29021374	29052776	ENSECAG00000015767	PPP6C	ortholog_one2one	88.3041	95.873	100	100	1
10	87863113	87971930	ENSG00000171862	PTEN	1	q23.31	26	37853135	37913097	ENSCAFG00000015670	PTEN	ortholog_one2one	93.5484	98.9501	100	100	1	1	40515961	40601946	ENSECAG00000017012	PTEN	ortholog_one2one	66.9975	100	100	98.99	1
7	6374523	6403977	ENSG00000136238	RAC1	1	p22.1	6	11724637	11757069	ENSCAFG00000015716	RAC1	ortholog_one2one	98.5782	98.5782	100	100	1	13	1785460	1796947	ENSECAG00000009727	RAC1	ortholog_one2one	93.8389	99.4975	100	98.13	1
3	141487047	141615342	ENSG00000155903	RASA2	1	q23	23	37410850	37506204	ENSCAFG00000007674	RASA2	ortholog_one2one	91.1661	97.8508	100	100	1	16	75661086	75745061	ENSECAG00000010845	RASA2	ortholog_one2one	91.1661	97.8508	100	100	1
13	48303751	48481986	ENSG00000139687	RB1	1	q14.2	22	3063451	3206499	ENSCAFG00000004436	RB1	ortholog_one2one	91.3793	91.3793	75	97.88	1	17	22561425	22711264	ENSECAG00000014575	RB1	ortholog_one2one	89.7629	94.4444	75	98.69	1
2	197389784	197435091	ENSG00000115524	SF3B1	-1	q33.1	37	6920834	6962848	ENSCAFG00000010826	SF3B1	ortholog_one2one	100	100	100	100	1	18	72677211	72713040	ENSECAG00000021657	SF3B1	ortholog_one2one	99.9233	99.9233	100	100	1
17	7661779	7687550	ENSG00000141510	TP53	-1	p13.1	5	32560598	32574109	ENSCAFG00000016714	TP53	ortholog_one2one	79.8982	81.9843	100	100	1	11	50611872	50615013	ENSECAG00000008126	TP53	ortholog_one2one	61.8321	90.3346	100	100	1

## Sheet: Orthologs-Fig.2
Orthology relationships between human, canine and equine genes in Figure 2.
Human chromosome name	Human gene start (bp)	Human gene end (bp)	Human gene stable ID	Human gene name	Strand	Karyotype band	Dog chromosome name	Dog chromosome start (bp)	Dog chromosome end (bp)	Dog gene stable ID	Dog gene name	Dog homology type	%id. target dog gene identical to query gene	%id. query gene identical to target dog gene	Dog gene-order conservation score	Dog whole-genome alignment coverage	Dog orthology confidence [0 low, 1 high]	Horse chromosome name	Horse chromosome start (bp)	Horse chromosome end (bp)	Horse gene stable ID	Horse gene name	Horse homology type	%id. target Horse gene identical to query gene	%id. query gene identical to target Horse gene	Horse gene-order conservation score	Horse whole-genome alignment coverage	Horse orthology confidence [0 low, 1 high]
5	141653401	141682221	ENSG00000120318	ARAP3	-1	q31.3	2	36612803	36637586	ENSCAFG00000006214	ARAP3	ortholog_one2one	91.7746	91.8936	100	100	1	14	35334664	35353551	ENSECAG00000015544	ARAP3	ortholog_one2one	83.3549	86.4338	100	100	1
7	140719327	140924764	ENSG00000157764	BRAF	-1	q34	16	8222323	8316807	ENSCAFG00000003907	BRAF	ortholog_one2one	91.6449	90.9326	100	99.76	1	4	93725784	93868178	ENSECAG00000002746	BRAF	ortholog_one2one	93.2115	93.9474	100	100	1
13	32315474	32400266	ENSG00000139618	BRCA2	1	q13.1	25	7734450	7797815	ENSCAFG00000006383	BRCA2	ortholog_one2one	69.6899	69.1236	100	99.51	1	17	11512132	11574407	ENSECAG00000014890	BRCA2	ortholog_one2one	73.9614	73.9398	100	99.56	1
3	62398346	62875389	ENSG00000163618	CADPS	-1	p14.2	20	28221081	28680857	ENSCAFG00000007072	CADPS	ortholog_one2one	88.3962	94.996	100	100	1	16	26330998	26671387	ENSECAG00000014486	CADPS	ortholog_one2one	88.9135	99.1756	100	100	1
1	33513999	34165842	ENSG00000121904	CSMD2	-1	p35.1	15	7704652	8192009	ENSCAFG00000003651	CSMD2	ortholog_one2one	82.9799	90.9997	50	98.86	1	2	23026710	23565432	ENSECAG00000024035	CSMD2	ortholog_one2one	91.2696	95.808	75	99.85	1
8	112222928	113437099	ENSG00000164796	CSMD3	-1	q23.3	13	12401112	13569798	ENSCAFG00000000786	CSMD3	ortholog_one2one	98.4624	98.4624	75	99.9	1	9	56334344	57508528	ENSECAG00000003727	CSMD3	ortholog_one2one	98.5433	98.6231	100	100	1
2	231961245	232344350	ENSG00000144535	DIS3L2	1	q37.1	25	43803467	44095010	ENSCAFG00000011170	DIS3L2	ortholog_one2one	88.5876	89.1923	100	99.57	1	6	19197029	19494413	ENSECAG00000023375	DIS3L2	ortholog_one2one	88.4746	88.8763	100	97.4	1
16	20933111	21159441	ENSG00000158486	DNAH3	-1	p12.3	6	24273190	24437653	ENSCAFG00000017844	DNAH3	ortholog_one2one	88.3139	89.0713	100	100	1	13	26424385	26583617	ENSECAG00000010984	DNAH3	ortholog_one2one	89.5287	90.4295	100	60.19	1
5	13690331	13944543	ENSG00000039139	DNAH5	-1	p15.2	34	805165	1040307	ENSCAFG00000009850	DNAH5							21	45963018	46358179	ENSECAG00000014954	DNAH5	ortholog_one2one	92.7984	92.7984	100	100	1
2	84516455	84819589	ENSG00000115423	DNAH6	1	p11.2	17	40133880	40365051	ENSCAFG00000007917	DNAH6	ortholog_one2one	88.8648	88.8648	75	99.34	1	15	19544290	19784262	ENSECAG00000011573	DNAH6	ortholog_one2one	79.8461	92.1966	75	99.56	1
6	7541575	7586717	ENSG00000096696	DSP	1	p24.3	35	7479358	7526357	ENSCAFG00000009570	DSP	ortholog_one2one	95.0192	94.788	100	100	1	20	7642388	7669834	ENSECAG00000014820	DSP	ortholog_one2one	79.4148	95.5574	100	98.67	1
11	92352096	92896470	ENSG00000165323	FAT3	1	q14.3	21	7713173	8213266	ENSCAFG00000024099	FAT3	ortholog_one2one	95.6747	92.5474	50	100	1	7	54107419	54583893	ENSECAG00000001988	FAT3	ortholog_one2one	85.695	92.9165	100	100	1
4	125316399	125492932	ENSG00000196159	FAT4	1	q28.1	19	15155137	15332045	ENSCAFG00000003962	FAT4	ortholog_one2one	95.7237	95.7045	25	100	1	2	103113753	103269258	ENSECAG00000013233	FAT4	ortholog_one2one	96.1855	96.1662	100	100	1
2	185738895	185833290	ENSG00000188738	FSIP2	1	q32.1	36	28196598	28271600	ENSCAFG00000014480	FSIP2	ortholog_one2one	68.1772	67.9215	100	99.84	1	18	62733459	62767978	ENSECAG00000013931		ortholog_one2many	15.6797	70.9234	100	75.11	0
2	185738895	185833290	ENSG00000188738	FSIP2	1	q32.1	36	28196598	28271600	ENSCAFG00000014480	FSIP2	ortholog_one2one	68.1772	67.9215	100	99.84	1	18	62781591	62806979	ENSECAG00000015082		ortholog_one2many	10.5545	71.611	0	79.62	0
2	185738895	185833290	ENSG00000188738	FSIP2	1	q32.1	36	28196598	28271600	ENSCAFG00000014480	FSIP2	ortholog_one2one	68.1772	67.9215	100	99.84	1	18	62770871	62775811	ENSECAG00000014156		ortholog_one2many	10.8441	72.7184	75	72.68	0
11	66041952	66049180	ENSG00000175229	GAL3ST3	-1	q13.1	18	51219156	51223515	ENSCAFG00000013061	GAL3ST3	ortholog_one2one	96.0557	96.0557	100	100	1	12	26098087	26104739	ENSECAG00000024451	GAL3ST3	ortholog_one2one	95.3596	95.3596	100	100	1
X	119078635	119150579	ENSG00000250423	KIAA1210	-1	q24	X	91194134	91233785	ENSCAFG00000018366	KIAA1210	ortholog_one2one	43.8853	35.868	75	93.25	0	X	94681980	94689289	ENSECAG00000009081		ortholog_one2one	34.8157	55.7116	100	85.82	0
12	31959370	31993107	ENSG00000174718	KIAA1551	1	p11.21	27	16829577	16856311	ENSCAFG00000010639	KIAA1551	ortholog_one2one	60.561	60.9096	100	100	1	6	56070286	56079290	ENSECAG00000010736	KIAA1551	ortholog_one2one	63.4803	63.1549	100	100	1
2	140231423	142131701	ENSG00000168702	LRP1B	-1	q22.2	19	42483134	43782305	ENSCAFG00000005403	LRP1B	ortholog_one2one	93.89	96.6428	100	99.57	1
22	25742144	26031041	ENSG00000133454	MYO18B	1	q12.1	26	19520198	19776021	ENSCAFG00000011660	MYO18B	ortholog_one2one	81.9704	82.1945	100	100	1	8	10181087	10411809	ENSECAG00000011440	MYO18B	ortholog_one2one	80.9579	82.0766	100	99.76	1
17	31094927	31382116	ENSG00000196712	NF1	1	q11.2	9	41467165	41679382	ENSCAFG00000018592	NF1	ortholog_one2one	97.9922	99.3571	0	99.38	1	11	40962037	41198210	ENSECAG00000008317	NF1	ortholog_one2one	96.8651	99.0991	0	99.65	1
1	114704469	114716894	ENSG00000213281	NRAS	-1	p13.2	17	52412769	52418204	ENSCAFG00000009532	NRAS	ortholog_one2one	100	100	100	100	1	5	54042091	54048081	ENSECAG00000013942	NRAS	ortholog_one2one	100	100	100	100	1
10	87863113	87971930	ENSG00000171862	PTEN	1	q23.31	26	37853135	37913097	ENSCAFG00000015670	PTEN	ortholog_one2one	93.5484	98.9501	100	100	1	1	40515961	40601946	ENSECAG00000017012	PTEN	ortholog_one2one	66.9975	100	100	98.99	1
11	47980558	48170841	ENSG00000149177	PTPRJ	1	p11.2	18	41587727	41635308	ENSCAFG00000008279	PTPRJ	ortholog_one2one	66.193	72.4223	100	99.05	1	12	12302977	12342182	ENSECAG00000024702	PTPRJ	ortholog_one2one	64.6223	76.4602	75	93.96	1
13	48303751	48481986	ENSG00000139687	RB1	1	q14.2	22	3063451	3206499	ENSCAFG00000004436	RB1	ortholog_one2one	91.3793	91.3793	75	97.88	1	17	22561425	22711264	ENSECAG00000014575	RB1	ortholog_one2one	89.7629	94.4444	75	98.69	1
8	54554361	54871720	ENSG00000104237	RP1	1	q11.23	29	6125675	6327251	ENSCAFG00000006995	RP1	ortholog_one2one	71.0111	71.5086	100	100	1	9	28870961	28884265	ENSECAG00000007686	RP1	ortholog_one2one	74.5826	74.9301	100	100	1
1	177923956	177984303	ENSG00000120341	SEC16B	-1	q25.2	7	21699065	21739915	ENSCAFG00000014126	SEC16B	ortholog_one2one	75.8491	76.0643	100	100	1	5	12963816	13006498	ENSECAG00000007213	SEC16B	ortholog_one2one	79.1509	79.0763	100	100	1
17	42313324	42388568	ENSG00000168610	STAT3	-1	q21.2	9	20539480	20614720	ENSCAFG00000015213	STAT3	ortholog_one2one	99.4805	99.4805	100	99.94	1	11	20610215	20637153	ENSECAG00000016439	STAT3	ortholog_one2one	99.6104	99.6104	100	99.92	1
15	43599398	43618800	ENSG00000242866	STRC	-1	q15.3	30	10444793	10460785	ENSCAFG00000013173	STRC	ortholog_one2one	90.9296	90.8272	75	99.97	1	1	145355726	145371508	ENSECAG00000009715	STRC	ortholog_one2one	90.7606	90.8629	75	100	1
14	63852983	64226433	ENSG00000054654	SYNE2	1	q23.2	8	38373607	38644978	ENSCAFG00000015819	SYNE2	ortholog_one2one	80.6718	80.3808	100	100	1	24	10795498	10825889	ENSECAG00000013626		ortholog_one2many	6.24005	80.2607	100	77.78	0
14	63852983	64226433	ENSG00000054654	SYNE2	1	q23.2	8	38373607	38644978	ENSCAFG00000015819	SYNE2	ortholog_one2one	80.6718	80.3808	100	100	1	24	10842603	11021754	ENSECAG00000020393		ortholog_one2many	63.3705	83.2921	100	94.2	1
2	85133410	85310388	ENSG00000152284	TCF7L1	1	p11.2	17	39698474	39858154	ENSCAFG00000007832	TCF7L1	ortholog_one2one	96.7687	97.4315	100	100	1	15	19119707	19137044	ENSECAG00000022931	TCF7L1	ortholog_one2one	73.9796	98.6395	100	88.54	1
17	7661779	7687550	ENSG00000141510	TP53	-1	p13.1	5	32560598	32574109	ENSCAFG00000016714	TP53	ortholog_one2one	79.8982	81.9843	100	100	1	11	50611872	50615013	ENSECAG00000008126	TP53	ortholog_one2one	61.8321	90.3346	100	100	1
2	178525989	178830802	ENSG00000155657	TTN	-1	q31.2	36	22147897	22414967	ENSCAFG00000014025	TTN	ortholog_one2one	90.2114	92.2911	100	99.92	1	18	56684352	56950669	ENSECAG00000012544	TTN	ortholog_one2one	90.8533	92.8079	100	99.95	1
1	215622894	216423396	ENSG00000042781	USH2A	-1	q41	38	11063439	11750372	ENSCAFG00000010731	USH2A	ortholog_one2one	83.0834	83.0834	75	99.99	1	30	15772313	16515816	ENSECAG00000012753	USH2A	ortholog_one2one	85.8131	85.4191	75	100	1
16	88570381	88631966	ENSG00000158545	ZC3H18	1	q24.2	5	64708212	64774564	ENSCAFG00000019884	ZC3H18	ortholog_one2one	89.9693	90.2464	100	100	1	3	35101327	35154288	ENSECAG00000011599	ZC3H18	ortholog_one2one	87.001	87.5386	100	99.92	1

## Sheet: Orthologs-Fig.5
Orthology relationships between human, canine and equine genes in Figure 5.
Human chromosome name	Human gene start (bp)	Human gene end (bp)	Human gene stable ID	Human gene name	Strand	Karyotype band	Dog chromosome name	Dog chromosome start (bp)	Dog chromosome end (bp)	Dog gene stable ID	Dog gene name	Dog homology type	%id. target dog gene identical to query gene	%id. query gene identical to target dog gene	Dog gene-order conservation score	Dog whole-genome alignment coverage	Dog orthology confidence [0 low, 1 high]	Horse chromosome name	Horse chromosome start (bp)	Horse chromosome end (bp)	Horse gene stable ID	Horse gene name	Horse homology type	%id. target Horse gene identical to query gene	%id. query gene identical to target Horse gene	Horse gene-order conservation score	Horse whole-genome alignment coverage	Horse orthology confidence [0 low, 1 high]
6	156777374	157210779	ENSG00000049618	ARID1B	1	q25.3	1	46370636	46799104	ENSCAFG00000000608	ARID1B	ortholog_one2one	87.3722	87.6841	100	99.14	1	31	10692603	11057100	ENSECAG00000000518	ARID1B	ortholog_one2one	68.4304	95.8281	50	97.04	1
12	45729665	45908040	ENSG00000189079	ARID2	1	q12	27	8409140	8579644	ENSCAFG00000009335	ARID2	ortholog_one2one	95.9673	95.915	100	100	1	6	63885307	64043113	ENSECAG00000019032	ARID2	ortholog_one2one	91.8256	96.7835	100	100	1
X	77504878	77786269	ENSG00000085224	ATRX	-1	q21.1	X	59772067	60107186	ENSCAFG00000017252	ATRX	ortholog_one2one	93.2986	93.411	75	99.78	1	X	57468438	57594909	ENSECAG00000016707		ortholog_one2one	29.8957	99.466	100	99.1	0
15	44711477	44718877	ENSG00000166710	B2M	1	q21.1	30	11331778	11337987	ENSCAFG00000013633	B2M	ortholog_one2one	66.3866	63.2	100	100	1	1	144492381	144497809	ENSECAG00000000685	B2M	ortholog_one2one	73.1092	73.7288	100	100	1
7	140719327	140924764	ENSG00000157764	BRAF	-1	q34	16	8222323	8316807	ENSCAFG00000003907	BRAF	ortholog_one2one	91.6449	90.9326	100	99.76	1	4	93725784	93868178	ENSECAG00000002746	BRAF	ortholog_one2one	93.2115	93.9474	100	100	1
15	40161023	40221136	ENSG00000156970	BUB1B	1	q15.1	30	7361964	7425992	ENSCAFG00000008877	BUB1B	ortholog_one2one	87.2381	87.0722	100	100	1	1	148292510	148343175	ENSECAG00000021452	BUB1B	ortholog_one2one	90	88.8993	100	99.07	1
17	78991717	79009867	ENSG00000171302	CANT1	-1	q25.3	9	2427704	2441915	ENSCAFG00000005540	CANT1	ortholog_one2one	86.5337	89.6641	100	100	1	11	3763429	3767622	ENSECAG00000023633	CANT1	ortholog_one2one	89.2768	89.2768	100	100	1
11	69641087	69654474	ENSG00000110092	CCND1	1	q13.3	18	48501927	48510858	ENSCAFG00000010700	CCND1	ortholog_one2one	73.5593	68.4543	100	100	1	12	28720332	28723286	ENSECAG00000020257		ortholog_one2one	31.5254	89.4231	100	100	0
12	57747727	57756013	ENSG00000135446	CDK4	-1	q14.1	10	1813184	1815126	ENSCAFG00000000280	CDK4	ortholog_one2one	97.0297	97.0297	100	100	1	6	75290581	75292815	ENSECAG00000025015	CDK4	ortholog_one2one	97.3597	97.3597	100	100	1
9	21967753	21995301	ENSG00000147889	CDKN2A	-1	p21.3												23	40990896	40994740	ENSECAG00000018552	CDKN2A	ortholog_one2one	67.6647	74.8344	75	92.99	1
9	22002903	22009363	ENSG00000147883	CDKN2B	-1	p21.3	11	41223261	41246135	ENSCAFG00000001675		ortholog_one2many	53.6232	68.5185	75	50	1	23	41026577	41029286	ENSECAG00000018561	CDKN2B	ortholog_one2one	78.2609	83.0769	100	100	1
9	22002903	22009363	ENSG00000147883	CDKN2B	-1	p21.3	11	41261218	41264379	ENSCAFG00000001680	CDKN2B	ortholog_one2many	82.6087	82.6087	75	100	1	23	41026577	41029286	ENSECAG00000018561	CDKN2B	ortholog_one2one	78.2609	83.0769	100	100	1
13	48653711	48711226	ENSG00000152207	CYSLTR2	1	q14.2	22	2913828	2918551	ENSCAFG00000004428	CYSLTR2	ortholog_one2one	74.8555	72.9577	100	100	1	17	22341326	22342363	ENSECAG00000004678	CYSLTR2	ortholog_one2one	82.0809	82.3188	100	100	1
X	41333348	41364472	ENSG00000215301	DDX3X	1	p11.4	X	35759500	35772776	ENSCAFG00000014251	DDX3X	ortholog_one2one	99.8489	93.6261	100	99.61	1	X	33503944	33516103	ENSECAG00000009901	DDX3X	ortholog_one2one	97.5831	99.8454	100	99.22	1
19	14514770	14529770	ENSG00000132002	DNAJB1	-1	p13.12	20	48127368	48133952	ENSCAFG00000016286	DNAJB1	ortholog_one2one	97.6471	97.6471	100	100	1	7	44566458	44567386	ENSECAG00000020066	DNAJB1	ortholog_one2one	69.4118	90.0763	100	89.87	1
X	20124518	20141844	ENSG00000173674	EIF1AX	-1	p22.12	X	16080968	16103360	ENSCAFG00000032071	EIF1AX	ortholog_one2one	100	100	25	100	1	X	14908275	14922842	ENSECAG00000006469		ortholog_one2many	99.3056	99.3056	100	100	1
4	125316399	125492932	ENSG00000196159	FAT4	1	q28.1	19	15155137	15332045	ENSCAFG00000003962	FAT4	ortholog_one2one	95.7237	95.7045	25	100	1	2	103113753	103269258	ENSECAG00000013233	FAT4	ortholog_one2one	96.1855	96.1662	100	100	1
9	77716087	78031458	ENSG00000156052	GNAQ	-1	q21.2	1	80733202	80928065	ENSCAFG00000001579	GNAQ	ortholog_one2one	87.7437	97.2222	100	95.82	1	23	13778932	13968783	ENSECAG00000018363	GNAQ	ortholog_one2one	87.4652	99.3671	100	46.92	1
11	532242	537287	ENSG00000174775	HRAS	-1	p15.5	18	25642281	25645415	ENSCAFG00000031029	HRAS	ortholog_one2one	97.8836	74.5968	100	100	1	12	31688372	31689944	ENSECAG00000008473	HRAS	ortholog_one2one	97.8836	97.3684	50	100	1
4	54657918	54740715	ENSG00000157404	KIT	1	q12	13	47107802	47192057	ENSCAFG00000002065	KIT	ortholog_one2one	88.4221	88.5128	100	100	1	3	77730011	77809756	ENSECAG00000012032	KIT	ortholog_one2one	89.1393	89.1393	100	100	1
15	40382721	40394246	ENSG00000128944	KNSTRN	1	q15.1	30	7562538	7572905	ENSCAFG00000009098	KNSTRN	ortholog_one2one	75.3165	75.7962	100	100	1	1	148129498	148139067	ENSECAG00000010666	KNSTRN	ortholog_one2one	76.8987	76.6562	100	100	1
12	25204789	25250936	ENSG00000133703	KRAS	-1	p12.1	27	22261602	22292402	ENSCAFG00000011428	KRAS	ortholog_one2one	89.418	89.8936	100	100	1	9	16471135	16471958	ENSECAG00000017455		ortholog_one2one	95.7672	95.2632	0	0	0
15	66386817	66492312	ENSG00000169032	MAP2K1	1	q22.31	30	30683045	30759562	ENSCAFG00000017298	MAP2K1	ortholog_one2one	99.4911	99.4911	100	100	1	1	126056931	126098593	ENSECAG00000010640	MAP2K1	ortholog_one2one	92.8753	99.7268	100	99.24	1
19	4090321	4124129	ENSG00000126934	MAP2K2	-1	p13.3	20	55465078	55490385	ENSCAFG00000019138	MAP2K2	ortholog_one2many	96.75	96.75	100	100	1	7	2484295	2501349	ENSECAG00000009157		ortholog_one2many	88	95.6522	100	68.42	1
7	129126518	129130793	ENSG00000230626	AC011005.1	1	q32.1	20	55465078	55490385	ENSCAFG00000019138	MAP2K2	ortholog_one2many	84.6914	85.75	0	95.57	1	7	2484295	2501349	ENSECAG00000009157		ortholog_one2many	76.7901	84.5109	0	95.61	1
12	68808176	68850686	ENSG00000135679	MDM2	1	q15	10	10936609	10971551	ENSCAFG00000000418	MDM2	ortholog_one2one	88.1288	86.9048	100	96.97	1	6	83863473	83884207	ENSECAG00000013604	MDM2	ortholog_one2one	82.6962	82.6962	100	100	1
7	116672390	116798386	ENSG00000105976	MET	1	q31.2	14	55598660	55712194	ENSCAFG00000003406	MET	ortholog_one2one	89.3466	88.5292	100	100	1	4	73777298	73887681	ENSECAG00000010385	MET	ortholog_one2one	90.3409	92.1072	100	100	1
3	69739435	69968337	ENSG00000187098	MITF	1	p13	20	21771792	21873803	ENSCAFG00000006496	MITF	ortholog_one2one	86.7308	94.1545	0	96.92	1	16	20089154	20170128	ENSECAG00000005360	MITF	ortholog_one2one	91.5385	96.748	100	95.58	1
19	6210379	6279948	ENSG00000130382	MLLT1	-1	p13.3	20	53852854	53913810	ENSCAFG00000018687	MLLT1	ortholog_one2one	90.3399	90.0178	100	99.85	1	7	3823276	3869160	ENSECAG00000015555	MLLT1	ortholog_one2one	71.3775	81.7623	100	93.4	1
8	127735434	127741434	ENSG00000136997	MYC	1	q24.21	13	25200392	25205878	ENSCAFG00000001086	MYC	ortholog_one2one	90.5286	93.6219	75	100	1	9	69346347	69348753	ENSECAG00000022059	MYC	ortholog_one2one	88.1057	91.5332	100	100	1
17	31094927	31382116	ENSG00000196712	NF1	1	q11.2	9	41467165	41679382	ENSCAFG00000018592	NF1	ortholog_one2one	97.9922	99.3571	0	99.38	1	11	40962037	41198210	ENSECAG00000008317	NF1	ortholog_one2one	96.8651	99.0991	0	99.65	1
9	136494444	136545862	ENSG00000148400	NOTCH1	-1	q34.3	9	48873056	49019038	ENSCAFG00000019633	NOTCH1	ortholog_one2one	89.7847	89.7847	50	99.87	1	25	37430424	37476262	ENSECAG00000022405	NOTCH1	ortholog_one2one	89.863	90.9667	100	99.56	1
1	114704469	114716894	ENSG00000213281	NRAS	-1	p13.2	17	52412769	52418204	ENSCAFG00000009532	NRAS	ortholog_one2one	100	100	100	100	1	5	54042091	54048081	ENSECAG00000013942	NRAS	ortholog_one2one	100	100	100	100	1
9	125146573	125189939	ENSG00000119414	PPP6C	-1	q33.3	5	43094942	43095856	ENSCAFG00000018536		ortholog_one2one	87.4269	98.0328	0		0	25	29021374	29052776	ENSECAG00000015767	PPP6C	ortholog_one2one	88.3041	95.873	100	100	1
19	14091688	14118084	ENSG00000072062	PRKACA	-1	p13.12	20	48416726	48428289	ENSCAFG00000016488	PRKACA	ortholog_one2one	95.1567	99.1098	100	100	1	7	44767406	44779191	ENSECAG00000016874	PRKACA	ortholog_one2one	94.8718	97.0845	100	99.22	1
10	87863113	87971930	ENSG00000171862	PTEN	1	q23.31	26	37853135	37913097	ENSCAFG00000015670	PTEN	ortholog_one2one	93.5484	98.9501	100	100	1	1	40515961	40601946	ENSECAG00000017012	PTEN	ortholog_one2one	66.9975	100	100	98.99	1
11	47980558	48170841	ENSG00000149177	PTPRJ	1	p11.2	18	41587727	41635308	ENSCAFG00000008279	PTPRJ	ortholog_one2one	66.193	72.4223	100	99.05	1	12	12302977	12342182	ENSECAG00000024702	PTPRJ	ortholog_one2one	64.6223	76.4602	75	93.96	1
7	6374523	6403977	ENSG00000136238	RAC1	1	p22.1	6	11724637	11757069	ENSCAFG00000015716	RAC1	ortholog_one2one	98.5782	98.5782	100	100	1	13	1785460	1796947	ENSECAG00000009727	RAC1	ortholog_one2one	93.8389	99.4975	100	98.13	1
3	141487047	141615342	ENSG00000155903	RASA2	1	q23	23	37410850	37506204	ENSCAFG00000007674	RASA2	ortholog_one2one	91.1661	97.8508	100	100	1	16	75661086	75745061	ENSECAG00000010845	RASA2	ortholog_one2one	91.1661	97.8508	100	100	1
13	48303751	48481986	ENSG00000139687	RB1	1	q14.2	22	3063451	3206499	ENSCAFG00000004436	RB1	ortholog_one2one	91.3793	91.3793	75	97.88	1	17	22561425	22711264	ENSECAG00000014575	RB1	ortholog_one2one	89.7629	94.4444	75	98.69	1
17	80260866	80398786	ENSG00000173821	RNF213	1	q25.3	9	1406092	1506760	ENSCAFG00000005675	RNF213	ortholog_one2one	59.1896	69.2273	75	93.82	1	11	2619347	2704808	ENSECAG00000016217	RNF213	ortholog_one2one	68.1775	73.6362	100	99.99	1
17	77280569	77500596	ENSG00000184640	SEPT9	1	q25.3	9	3497801	3626550	ENSCAFG00000005190	SEPT9	ortholog_one2one	89.0785	90.1554	100	98.11	1	11	4922123	4934331	ENSECAG00000020246	SEPT9	ortholog_one2one	55.6314	96.7359	100	73.67	1
2	197389784	197435091	ENSG00000115524	SF3B1	-1	q33.1	37	6920834	6962848	ENSCAFG00000010826	SF3B1	ortholog_one2one	100	100	100	100	1	18	72677211	72713040	ENSECAG00000021657	SF3B1	ortholog_one2one	99.9233	99.9233	100	100	1
7	129188872	129213545	ENSG00000128602	SMO	1	q32.1	14	7518726	7526942	ENSCAFG00000001531	SMO	ortholog_one2one	80.8132	96.5099	75	100	1	4	84010229	84026535	ENSECAG00000004904	SMO	ortholog_one2one	95.5527	96.1637	100	100	1
17	76734115	76737374	ENSG00000161547	SRSF2	-1	q25.1	9	4028695	4029569	ENSCAFG00000005147	SRSF2	ortholog_one2one	99.5475	99.5475	100	100	1
9	99906633	99970341	ENSG00000136874	STX17	1	q31.1	11	56885896	56945544	ENSCAFG00000002539	STX17	ortholog_one2one	95.6954	95.6954	100	100	1	25	6531290	6582662	ENSECAG00000015108	STX17	ortholog_one2one	94.3709	94.3709	100	100	1
5	1253147	1295069	ENSG00000164362	TERT	-1	p15.33	34	11288621	11307040	ENSCAFG00000010739	TERT	ortholog_one2one	70.8481	70.5365	100	100	1	21	56785618	56802579	ENSECAG00000001347		ortholog_one2one	42.1378	79.2359	50	83.9	0
17	7661779	7687550	ENSG00000141510	TP53	-1	p13.1	5	32560598	32574109	ENSCAFG00000016714	TP53	ortholog_one2one	79.8982	81.9843	100	100	1	11	50611872	50615013	ENSECAG00000008126	TP53	ortholog_one2one	61.8321	90.3346	100	100	1
