# Supplementary material for: Cross-species genomic landscape comparison of human mucosal melanoma with canine oral and equine melanoma
Source: Nat Commun. 2019 Jan 21;10:353. doi: 10.1038/s41467-018-08081-1 (PMC6341101; doi:10.1038/s41467-018-08081-1)
Supplement: Supplementary file 7 — Supplementary Data 4 [file 41467_2018_8081_MOESM7_ESM.xlsx]

## Sheet: Index
Supplementary Data 4: Cross-species comparison of large recurrent DNA copy number aberrations.

## Sheet: Recurrent SCNAs
Syntenic regions with recurrent DNA copy number gain or loss across chromosome arms or whole chromosome.
Chromosomes and chromosome arms with gain (or loss) in at least 20% of samples
Human chromosme arms
Loss	3q, 4q, 5q, 6q*, 8p, 9p*, 9q, 10p*, 10q*, 11p, 11q, 12p, 12q, 14q, 15q, 16p, 16q, 21p (15q was included due to synteny with canine chr30)
Gain	1q*, 6p*, 7p, 7q*, 8q*, 17q*, 18p, 19p*, 19q, 20p, 20q*
*Significant arm-level gain or loss (GISTIC 2.0, q-value < 0.05)
Canine chromosomes
Loss	2, 6, 10, 15, 16, 18, 22, 30, 32
Gain	7, 13
Equine chromosomes
Loss	31
Gain	25
Syntenic regions in human and canine with recurrent copy number gain
Human				Canine
Chr	Start	End		Chr	Start	End
1	153352589	157848636		7	40510001	43574637
1	166838189	179840594		7	20136912	31548026
1	179842218	186996008		7	13411836	19965865
1	196942913	203216419		7	274	5753471
1	206632932	215526820		7	5814046	13357954
1	223489112	227463597		7	37656133	40464856
1	240049416	246970729		7	31603747	37655998
8	97763559	145003003		13	36360	38204987
12	55610523	63555979		10	33903	6590604	*
12	63733473	75497156		10	6574079	15974919	*
18	112544	13132557		7	66993101	78548430
*Included as overlap with signicant focal gain in human
Syntenic regions in human and canine with recurrent copy number loss
Human				Canine
Chr	Start	End		Chr	Start	End
3	125755596	125934783		6	36228571	36376186
3	130091246	130211772		6	36229061	36375983
4	74701186	75371361		15	63745009	64190261
4	75469493	118418026		32	61667	37643674
4	118673802	120071550		32	37644977	38732720
4	143507357	168322485		15	42726166	63743780
4	175525129	189971345		16	41359221	53894968
5	55062022	74888011		2	42472296	57400995
5	139339069	148245187		2	34667932	42458353
8	1814124	5502450		16	54286609	57519592
8	5529933	6922692		16	57519574	58911103
8	7381062	7930835		16	58943604	59050410
8	8048430	8241415		6	36228571	36375983
8	8245845	9783616		16	34824823	36177326
8	12420434	12594118		6	36228571	36373725
8	12721545	18097237		16	36220013	41351616
8	18502214	19854494		16	21298797	22638667
8	29328804	39588873		16	25921811	34819127
8	39603678	43204154		16	22639121	25913212
8	43300334	43510012		2	6250865	6354119
9	33611680	33799457		16	6777909	6964090
10	93220	18686961		2	18431620	34657410
10	18688236	27850151		2	5789979	14212762
10	27855299	32407071		2	14544637	18320606
10	32445521	36808864		2	116	4187234
11	192394	797153		18	25350897	25785197
11	797154	3084021		18	45167071	47042452
11	3086160	3247744		18	47042634	47146313
11	3401522	3592121		6	36228571	36376186
11	30269536	44057792		18	25785319	37025366
11	44058286	48497285		18	41315594	45167091
11	49898256	50058835		18	41074107	41254309
11	54579756	59751194		18	37034075	41213462
11	60614800	67675963		18	49852936	55615775
11	67785036	67966717		6	36228571	36376186
11	67989082	71502149		18	47216367	49837926
11	71628558	71804774		6	36228571	36373382
12	75497438	104190434		15	18692509	42663321
12	104206688	107788612		10	31040270	34025536
14	19709764	20891337		15	17225207	18091546
14	20926371	21714825		15	18057391	18684806
15	21534298	22126573		15	17225214	17481781
15	32610232	75509184		30	745022	38336508
15	75517043	75736393		30	38340484	38519219
15	75833944	77906194		30	38470820	40196993
15	101801066	101950209		30	162588	442608
16	25858	29030928		6	18171212	40435957
16	29653248	31532414		6	16740869	18181728
16	46578375	46919331		15	8238071	8493016
16	46953041	58738672		2	57965502	67920898
21	9594590	9809818		16	41548767	41769832
21	10416259	10516830		16	16028875	16203530
Syntenic regions in human and horse with recurrent copy number loss
Human				Equine
Chr	Start	End		Chr	Start	End
6	140175306	157257161		31	10641945	24978128
6	157274740	160522605		31	435	2690364
6	160914813	170584526		31	2677919	10300568

## Sheet: Samples-SCNA analysis
Samples included in analysis of SCNAs.
Human		Canine		Equine (mucosal-like or mucocutaneous)		Equine (cutaneous and other)
PD25641a		DD0001a		HD0001a		HD0004a
PD25643a		DD0002a		HD0003a		HD0007a
PD25644a		DD0005a		HD0005a		HD0009a
PD25646a		DD0006a		HD0006a		HD0011a
PD25647a		DD0007a		HD0010a		HD0012a
PD25650a		DD0008a		HD0015a		HD0013a
PD25653a		DD0010a		HD0019a		HD0014d
PD25654a		DD0012a		HD0020a		HD0017a
PD25655a		DD0013b		HD0021a		HD0018a
PD25659a		DD0015a		HD0024a		HD0026a
PD25663a		DD0016a		HD0028a		HD0048a
PD25664a		DD0041a		HD0029a		HD0061a
PD25665a		DD0042a		HD0032a		HD0064a
PD25668a		DD0044a		HD0046a		HD0066a
PD26685a		DD0045a		HD0056a		HD0068a
PD26686a		DD0046a		HD0057a		HD0069a
PD26692a		DD0047a		HD0062a		HD0070a
PD26924a		DD0049a		HD0073a		HD0071a
PD26925a		DD0050a		HD0074a		HD0072a
PD26927a		DD0051a		HD0076a		HD0075a
PD26928a		DD0052a		HD0080a		HD0078a
PD26929a		DD0054a		HD0081a		HD0079a
PD26931a		DD0056a		HD0095a		HD0083a
PD26932a		DD0057a		HD0096a		HD0084a
PD26936a		DD0058a		HD0099a		HD0085a
PD26989a		DD0060a		HD0104a		HD0086a
PD26990a		DD0062a				HD0087a
PD26992a		DD0063a				HD0089a
PD26993a		DD0064a				HD0092a
PD26997a		DD0065a				HD0094a
		DD0067a				HD0098a
		DD0068a				HD0100a
		DD0069a				HD0101a
		DD0070a
		DD0072a
		DD0073a
		DD0074a
		DD0075a
		DD0078a
		DD0079a
		DD0080a
		DD0081a
		DD0084a
		DD0085a
		DD0087a
		DD0089a
		DD0091a
		DD0092a
		DD0093a
		DD0095a
		DD0096a
		DD0097a
		DD0098a
		DD0099a
		DD0100a
