# Supplementary material for: Cross-species genomic landscape comparison of human mucosal melanoma with canine oral and equine melanoma
Source: Nat Commun. 2019 Jan 21;10:353. doi: 10.1038/s41467-018-08081-1 (PMC6341101; doi:10.1038/s41467-018-08081-1)
Supplement: Supplementary file 8 — Supplementary Data 5 [file 41467_2018_8081_MOESM8_ESM.xlsx]

## Sheet: S Data 5
Supplementary Data 5: Cancer Gene Census genes located in significantly amplified and deleted regions in human mucosal melanoma.
GISTIC 2.0 region limits			GISTIC 2.0 wide peaks						Cancer Gene Census gene
Chrom	Start	End	Chrom	Start	End	AMP/DEL	q-value	Residual q-value	Chrom	Start	End	Ensembl Gene ID	Symbol
chr15	32898823	45433228	chr15	40956196	43283489	DEL	0.008887	0.008887	chr15	34343315	34357737	ENSG00000184507	NUTM1
chr15	32898823	45433228	chr15	40956196	43283489	DEL	0.008887	0.008887	chr15	40161023	40221136	ENSG00000156970	BUB1B
chr15	32898823	45433228	chr15	40956196	43283489	DEL	0.008887	0.008887	chr15	40382721	40394246	ENSG00000128944	KNSTRN
chr15	32898823	45433228	chr15	40956196	43283489	DEL	0.008887	0.008887	chr15	44711477	44718877	ENSG00000166710	B2M
chr11	104000028	135086622	chr11	112222418	135086622	DEL	0.0089805	0.0089805	chr11	108222484	108369102	ENSG00000149311	ATM
chr11	104000028	135086622	chr11	112222418	135086622	DEL	0.0089805	0.0089805	chr11	108665025	108940930	ENSG00000178105	DDX10
chr11	104000028	135086622	chr11	112222418	135086622	DEL	0.0089805	0.0089805	chr11	111352252	111455630	ENSG00000110777	POU2AF1
chr11	104000028	135086622	chr11	112222418	135086622	DEL	0.0089805	0.0089805	chr11	112086773	112120013	ENSG00000204370	SDHD
chr11	104000028	135086622	chr11	112222418	135086622	DEL	0.0089805	0.0089805	chr11	114059593	114250676	ENSG00000109906	ZBTB16
chr11	104000028	135086622	chr11	112222418	135086622	DEL	0.0089805	0.0089805	chr11	117144267	117176894	ENSG00000168092	PAFAH1B2
chr11	104000028	135086622	chr11	112222418	135086622	DEL	0.0089805	0.0089805	chr11	118436490	118526832	ENSG00000118058	KMT2A
chr11	104000028	135086622	chr11	112222418	135086622	DEL	0.0089805	0.0089805	chr11	118747766	118791149	ENSG00000110367	DDX6
chr11	104000028	135086622	chr11	112222418	135086622	DEL	0.0089805	0.0089805	chr11	118893875	118925608	ENSG00000186174	BCL9L
chr11	104000028	135086622	chr11	112222418	135086622	DEL	0.0089805	0.0089805	chr11	118971707	118981291	ENSG00000176302	FOXR1
chr11	104000028	135086622	chr11	112222418	135086622	DEL	0.0089805	0.0089805	chr11	119206276	119313926	ENSG00000110395	CBL
chr11	104000028	135086622	chr11	112222418	135086622	DEL	0.0089805	0.0089805	chr11	120336914	120489936	ENSG00000196914	ARHGEF12
chr11	104000028	135086622	chr11	112222418	135086622	DEL	0.0089805	0.0089805	chr11	128686535	128813267	ENSG00000151702	FLI1
chr11	104000028	135086622	chr11	112222418	135086622	DEL	0.0089805	0.0089805	chr11	128891356	128921035	ENSG00000120457	KCNJ5
chr2	232795995	242193529	chr2	237405977	240698505	DEL	0.0089805	0.0089805	chr2	236567787	236582358	ENSG00000144476	ACKR3
chr10	1	11965922	chr10	1149940	11832113	DEL	0.011786	0.011786	chr10	806914	931705	ENSG00000107929	LARP4B
chr10	1	11965922	chr10	1149940	11832113	DEL	0.011786	0.011786	chr10	3775996	3785281	ENSG00000067082	KLF6
chr10	1	11965922	chr10	1149940	11832113	DEL	0.011786	0.011786	chr10	8053604	8075198	ENSG00000107485	GATA3
chr1	1	21866091	chr1	6728475	7782044	DEL	0.019779	0.019779	chr1	2228695	2310119	ENSG00000157933	SKI
chr1	1	21866091	chr1	6728475	7782044	DEL	0.019779	0.019779	chr1	2555639	2565382	ENSG00000157873	TNFRSF14
chr1	1	21866091	chr1	6728475	7782044	DEL	0.019779	0.019779	chr1	3069168	3438621	ENSG00000142611	PRDM16
chr1	1	21866091	chr1	6728475	7782044	DEL	0.019779	0.019779	chr1	6181269	6209389	ENSG00000116251	RPL22
chr1	1	21866091	chr1	6728475	7782044	DEL	0.019779	0.019779	chr1	6785324	7769706	ENSG00000171735	CAMTA1
chr1	1	21866091	chr1	6728475	7782044	DEL	0.019779	0.019779	chr1	11106535	11262507	ENSG00000198793	MTOR
chr1	1	21866091	chr1	6728475	7782044	DEL	0.019779	0.019779	chr1	13700198	13825079	ENSG00000116731	PRDM2
chr1	1	21866091	chr1	6728475	7782044	DEL	0.019779	0.019779	chr1	15490832	15526534	ENSG00000132906	CASP9
chr1	1	21866091	chr1	6728475	7782044	DEL	0.019779	0.019779	chr1	15847864	15940460	ENSG00000065526	SPEN
chr1	1	21866091	chr1	6728475	7782044	DEL	0.019779	0.019779	chr1	17018722	17054170	ENSG00000117118	SDHB
chr1	1	21866091	chr1	6728475	7782044	DEL	0.019779	0.019779	chr1	17539835	17697874	ENSG00000074964	ARHGEF10L
chr1	1	21866091	chr1	6728475	7782044	DEL	0.019779	0.019779	chr1	18631006	18748866	ENSG00000009709	PAX7
chr10	35191598	43203993	chr10	35191598	43203993	DEL	0.019881	0.019881	chr10	43077027	43130351	ENSG00000165731	RET
chr12	94582384	133275309	chr12	124296595	133275309	DEL	0.020084	0.019881	chr12	95516560	95551490	ENSG00000136014	USP44
chr12	94582384	133275309	chr12	124296595	133275309	DEL	0.020084	0.019881	chr12	104455295	104762014	ENSG00000171310	CHST11
chr12	94582384	133275309	chr12	124296595	133275309	DEL	0.020084	0.019881	chr12	111405948	111451623	ENSG00000111252	SH2B3
chr12	94582384	133275309	chr12	124296595	133275309	DEL	0.020084	0.019881	chr12	111766887	111817529	ENSG00000111275	ALDH2
chr12	94582384	133275309	chr12	124296595	133275309	DEL	0.020084	0.019881	chr12	112418351	112509913	ENSG00000179295	PTPN11
chr12	94582384	133275309	chr12	124296595	133275309	DEL	0.020084	0.019881	chr12	114670254	114684164	ENSG00000135111	TBX3
chr12	94582384	133275309	chr12	124296595	133275309	DEL	0.020084	0.019881	chr12	120978543	121002512	ENSG00000135100	HNF1A
chr12	94582384	133275309	chr12	124296595	133275309	DEL	0.020084	0.019881	chr12	121804180	121832584	ENSG00000139718	SETD1B
chr12	94582384	133275309	chr12	124296595	133275309	DEL	0.020084	0.019881	chr12	122019422	122062044	ENSG00000110987	BCL7A
chr12	94582384	133275309	chr12	124296595	133275309	DEL	0.020084	0.019881	chr12	122271432	122422632	ENSG00000130779	CLIP1
chr12	94582384	133275309	chr12	124296595	133275309	DEL	0.020084	0.019881	chr12	122471600	122501073	ENSG00000033030	ZCCHC8
chr12	94582384	133275309	chr12	124296595	133275309	DEL	0.020084	0.019881	chr12	124324415	124567589	ENSG00000196498	NCOR2
chr12	94582384	133275309	chr12	124296595	133275309	DEL	0.020084	0.019881	chr12	132623753	132687365	ENSG00000177084	POLE
chr8	24917279	36950889	chr8	24540119	37409260	DEL	0.023226	0.023226	chr8	30095398	30177208	ENSG00000104660	LEPROTL1
chr8	24917279	36950889	chr8	24540119	37409260	DEL	0.023226	0.023226	chr8	31033801	31173769	ENSG00000165392	WRN
chr8	24917279	36950889	chr8	24540119	37409260	DEL	0.023226	0.023226	chr8	31639386	32767959	ENSG00000157168	NRG1
chr11	1	3660288	chr11	1	3653113	DEL	0.035496	0.035496	chr11	532242	537287	ENSG00000174775	HRAS
chr11	1	3660288	chr11	1	3653113	DEL	0.035496	0.035496	chr11	3000922	3057613	ENSG00000110619	CARS
chr16	85087004	90338345	chr16	85007668	90338345	DEL	0.044395	0.045064	chr16	88874858	88977204	ENSG00000129993	CBFA2T3
chr16	85087004	90338345	chr16	85007668	90338345	DEL	0.044395	0.045064	chr16	89737549	89816657	ENSG00000187741	FANCA
chr4	1096838	2750045	chr4	1221358	1403792	DEL	0.058645	0.058645	chr4	1793307	1808872	ENSG00000068078	FGFR3
chr10	131981519	133797422	chr10	132128204	132148154	DEL	0.082449	0.080489	.	.	.	.	.
chr21	44451203	46709983	chr21	44578626	44608029	DEL	0.11402	0.11241	.	.	.	.	.
chr9	21818187	22029445	chr9	21558705	22452002	DEL	0.11778	0.11778	chr9	21967753	21995301	ENSG00000147889	CDKN2A
chr17	63544445	83257441	chr17	74473828	75674489	AMP	1.1621e-05	1.1621e-05	chr17	63928740	63932354	ENSG00000007312	CD79B
chr17	63544445	83257441	chr17	74473828	75674489	AMP	1.1621e-05	1.1621e-05	chr17	64499616	64508199	ENSG00000108654	DDX5
chr17	63544445	83257441	chr17	74473828	75674489	AMP	1.1621e-05	1.1621e-05	chr17	65528563	65561647	ENSG00000168646	AXIN2
chr17	63544445	83257441	chr17	74473828	75674489	AMP	1.1621e-05	1.1621e-05	chr17	68511780	68551319	ENSG00000108946	PRKAR1A
chr17	63544445	83257441	chr17	74473828	75674489	AMP	1.1621e-05	1.1621e-05	chr17	75776434	75785893	ENSG00000132475	H3F3B
chr17	63544445	83257441	chr17	74473828	75674489	AMP	1.1621e-05	1.1621e-05	chr17	76734115	76737374	ENSG00000161547	SRSF2
chr17	63544445	83257441	chr17	74473828	75674489	AMP	1.1621e-05	1.1621e-05	chr17	77280569	77500596	ENSG00000184640	SEPT9
chr17	63544445	83257441	chr17	74473828	75674489	AMP	1.1621e-05	1.1621e-05	chr17	78991717	79009867	ENSG00000171302	CANT1
chr17	63544445	83257441	chr17	74473828	75674489	AMP	1.1621e-05	1.1621e-05	chr17	80260866	80398786	ENSG00000173821	RNF213
chr17	63544445	83257441	chr17	74473828	75674489	AMP	1.1621e-05	1.1621e-05	chr17	81976807	82017406	ENSG00000169696	ASPSCR1
chr7	1	11437410	chr7	1148363	2712686	AMP	1.1621e-05	1.1621e-05	chr7	5973239	6009125	ENSG00000122512	PMS2
chr7	1	11437410	chr7	1148363	2712686	AMP	1.1621e-05	1.1621e-05	chr7	6374523	6403977	ENSG00000136238	RAC1
chr7	1	11437410	chr7	1148363	2712686	AMP	1.1621e-05	1.1621e-05	chr7	2906141	3043945	ENSG00000198286	CARD11
chr12	68252742	71694524	chr12	68322642	69584005	AMP	0.0017503	0.0017503	chr12	68808176	68850686	ENSG00000135679	MDM2
chr12	68252742	71694524	chr12	68322642	69584005	AMP	0.0017503	0.0017503	chr12	70515866	70637440	ENSG00000127329	PTPRB
chr8	138826649	145138636	chr8	142261692	145138636	AMP	0.010246	0.010246	chr8	144511288	144517845	ENSG00000160957	RECQL4
chr14	102903827	104504272	chr14	102903827	104504272	AMP	0.019922	0.019922	.	.	.	.	.
chr9	136474611	138394717	chr9	137444052	137888659	AMP	0.032004	0.032004	chr9	136494444	136545862	ENSG00000148400	NOTCH1
chr1	114430808	114907319	chr1	114423405	114887962	AMP	0.06037	0.06037	chr1	114704469	114716894	ENSG00000213281	NRAS
chr1	114430808	114907319	chr1	114423405	114887962	AMP	0.06037	0.06037	chr1	114392777	114511160	ENSG00000197323	TRIM33
chr11	69049097	70106278	chr11	69039294	70087911	AMP	0.11111	0.11111	chr11	69641087	69654474	ENSG00000110092	CCND1
chr1	156377341	156937837	chr1	156368620	156918364	AMP	0.15976	0.15976	chr1	156815640	156881850	ENSG00000198400	NTRK1
chr1	156377341	156937837	chr1	156368620	156918364	AMP	0.15976	0.15976	chr1	156750610	156800817	ENSG00000143294	PRCC
chr5	1055909	1229321	chr5	1065285	1248476	AMP	0.20288	0.20288	.	.	.	.	.
