# Supplementary material for: Cross-species genomic landscape comparison of human mucosal melanoma with canine oral and equine melanoma
Source: Nat Commun. 2019 Jan 21;10:353. doi: 10.1038/s41467-018-08081-1 (PMC6341101; doi:10.1038/s41467-018-08081-1)
Supplement: Supplementary file 9 — Supplementary Data 6 [file 41467_2018_8081_MOESM9_ESM.xlsx]

## Sheet: Index
Supplementary Data 6: Significant DNA copy number aberrations from STAC analysis.

## Sheet: Human
Significant DNA copy aberrations from STAC analysis of human mucosal melanoma.
Region_Chr	Region_Start	Region_End	Region_Freq	AMP/DEL	Location_Chr	Location_Start	Location_End	Location_Freq	Location_Freq_Pval	Location_Footprint_Pval	Ensembl_Gene	Gene_Symbol
chr1	143400001	248400000	0.5	AMP	chr1	143400001	144400000	0.333333	1	0.04	.	.
chr1	143400001	248400000	0.5	AMP	chr1	144400001	145400000	0.466667	1	0.04	.	.
chr1	143400001	248400000	0.5	AMP	chr1	145400001	146400000	0.5	1	0.04	.	.
chr1	143400001	248400000	0.5	AMP	chr1	146400001	147400000	0.5	1	0.04	.	.
chr1	143400001	248400000	0.5	AMP	chr1	147400001	148400000	0.5	1	0.04	ENSG00000116128	BCL9
chr1	143400001	248400000	0.5	AMP	chr1	148400001	149400000	0.566667	1	0.04	ENSG00000178104	PDE4DIP
chr1	143400001	248400000	0.5	AMP	chr1	149400001	150400000	0.566667	0.940594	0.04	.	.
chr1	143400001	248400000	0.5	AMP	chr1	150400001	151400000	0.566667	0.940594	0.04	ENSG00000213190	MLLT11
chr1	143400001	248400000	0.5	AMP	chr1	150400001	151400000	0.566667	0.940594	0.04	ENSG00000143437	ARNT
chr1	143400001	248400000	0.5	AMP	chr1	151400001	152400000	0.566667	0.940594	0.04	.	.
chr1	143400001	248400000	0.5	AMP	chr1	152400001	153400000	0.566667	0.940594	0.04	.	.
chr1	143400001	248400000	0.5	AMP	chr1	153400001	154400000	0.566667	0.940594	0.04	ENSG00000143556	S100A7
chr1	143400001	248400000	0.5	AMP	chr1	153400001	154400000	0.566667	0.940594	0.04	ENSG00000143549	TPM3
chr1	143400001	248400000	0.5	AMP	chr1	154400001	155400000	0.566667	0.940594	0.04	ENSG00000185499	MUC1
chr1	143400001	248400000	0.5	AMP	chr1	155400001	156400000	0.566667	0.940594	0.04	ENSG00000160789	LMNA
chr1	143400001	248400000	0.5	AMP	chr1	156400001	157400000	0.566667	0.940594	0.04	ENSG00000198400	NTRK1
chr1	143400001	248400000	0.5	AMP	chr1	156400001	157400000	0.566667	0.940594	0.04	ENSG00000143294	PRCC
chr1	143400001	248400000	0.5	AMP	chr1	157400001	158400000	0.566667	0.940594	0.04	ENSG00000163518	FCRL4
chr1	143400001	248400000	0.5	AMP	chr1	158400001	159400000	0.566667	0.940594	0.04	.	.
chr1	143400001	248400000	0.5	AMP	chr1	159400001	160400000	0.566667	0.940594	0.04	.	.
chr1	143400001	248400000	0.5	AMP	chr1	160400001	161400000	0.566667	0.940594	0.04	ENSG00000143252	SDHC
chr1	143400001	248400000	0.5	AMP	chr1	161400001	162400000	0.566667	0.940594	0.04	ENSG00000072694	FCGR2B
chr1	143400001	248400000	0.5	AMP	chr1	162400001	163400000	0.566667	0.940594	0.04	ENSG00000162733	DDR2
chr1	143400001	248400000	0.5	AMP	chr1	163400001	164400000	0.566667	0.940594	0.04	.	.
chr1	143400001	248400000	0.5	AMP	chr1	164400001	165400000	0.566667	0.940594	0.04	ENSG00000185630	PBX1
chr1	143400001	248400000	0.5	AMP	chr1	165400001	166400000	0.566667	0.940594	0.04	.	.
chr1	143400001	248400000	0.5	AMP	chr1	166400001	167400000	0.566667	0.940594	0.04	.	.
chr1	143400001	248400000	0.5	AMP	chr1	167400001	168400000	0.566667	0.940594	0.04	.	.
chr1	143400001	248400000	0.5	AMP	chr1	168400001	169400000	0.566667	0.940594	0.04	.	.
chr1	143400001	248400000	0.5	AMP	chr1	169400001	170400000	0.533333	0.940594	0.04	.	.
chr1	143400001	248400000	0.5	AMP	chr1	170400001	171400000	0.533333	1	0.04	ENSG00000116132	PRRX1
chr1	143400001	248400000	0.5	AMP	chr1	171400001	172400000	0.533333	1	0.04	.	.
chr1	143400001	248400000	0.5	AMP	chr1	172400001	173400000	0.533333	1	0.04	.	.
chr1	143400001	248400000	0.5	AMP	chr1	173400001	174400000	0.533333	1	0.04	.	.
chr1	143400001	248400000	0.5	AMP	chr1	174400001	175400000	0.533333	1	0.04	.	.
chr1	143400001	248400000	0.5	AMP	chr1	175400001	176400000	0.533333	1	0.04	.	.
chr1	143400001	248400000	0.5	AMP	chr1	176400001	177400000	0.533333	1	0.04	.	.
chr1	143400001	248400000	0.5	AMP	chr1	177400001	178400000	0.533333	1	0.04	.	.
chr1	143400001	248400000	0.5	AMP	chr1	178400001	179400000	0.533333	1	0.04	ENSG00000143322	ABL2
chr1	143400001	248400000	0.5	AMP	chr1	179400001	180400000	0.566667	1	0.04	.	.
chr1	143400001	248400000	0.5	AMP	chr1	180400001	181400000	0.566667	0.940594	0.04	.	.
chr1	143400001	248400000	0.5	AMP	chr1	181400001	182400000	0.566667	0.940594	0.04	.	.
chr1	143400001	248400000	0.5	AMP	chr1	182400001	183400000	0.566667	0.940594	0.04	.	.
chr1	143400001	248400000	0.5	AMP	chr1	183400001	184400000	0.533333	0.940594	0.04	.	.
chr1	143400001	248400000	0.5	AMP	chr1	184400001	185400000	0.533333	1	0.04	.	.
chr1	143400001	248400000	0.5	AMP	chr1	185400001	186400000	0.533333	1	0.04	ENSG00000047410	TPR
chr1	143400001	248400000	0.5	AMP	chr1	186400001	187400000	0.533333	1	0.04	.	.
chr1	143400001	248400000	0.5	AMP	chr1	187400001	188400000	0.5	1	0.04	.	.
chr1	143400001	248400000	0.5	AMP	chr1	188400001	189400000	0.5	1	0.04	.	.
chr1	143400001	248400000	0.5	AMP	chr1	189400001	190400000	0.5	1	0.04	.	.
chr1	143400001	248400000	0.5	AMP	chr1	190400001	191400000	0.5	1	0.04	.	.
chr1	143400001	248400000	0.5	AMP	chr1	191400001	192400000	0.5	1	0.04	.	.
chr1	143400001	248400000	0.5	AMP	chr1	192400001	193400000	0.5	1	0.04	ENSG00000134371	CDC73
chr1	143400001	248400000	0.5	AMP	chr1	193400001	194400000	0.5	1	0.04	.	.
chr1	143400001	248400000	0.5	AMP	chr1	194400001	195400000	0.5	1	0.04	.	.
chr1	143400001	248400000	0.5	AMP	chr1	195400001	196400000	0.5	1	0.04	.	.
chr1	143400001	248400000	0.5	AMP	chr1	196400001	197400000	0.5	1	0.04	.	.
chr1	143400001	248400000	0.5	AMP	chr1	197400001	198400000	0.5	1	0.04	.	.
chr1	143400001	248400000	0.5	AMP	chr1	198400001	199400000	0.5	1	0.04	ENSG00000081237	PTPRC
chr1	143400001	248400000	0.5	AMP	chr1	199400001	200400000	0.566667	1	0.04	.	.
chr1	143400001	248400000	0.5	AMP	chr1	200400001	201400000	0.533333	0.940594	0.04	.	.
chr1	143400001	248400000	0.5	AMP	chr1	201400001	202400000	0.533333	1	0.04	ENSG00000163435	ELF3
chr1	143400001	248400000	0.5	AMP	chr1	202400001	203400000	0.533333	1	0.04	.	.
chr1	143400001	248400000	0.5	AMP	chr1	203400001	204400000	0.533333	1	0.04	.	.
chr1	143400001	248400000	0.5	AMP	chr1	204400001	205400000	0.466667	1	0.04	ENSG00000198625	MDM4
chr1	143400001	248400000	0.5	AMP	chr1	205400001	206400000	0.466667	1	0.04	ENSG00000158711	ELK4
chr1	143400001	248400000	0.5	AMP	chr1	205400001	206400000	0.466667	1	0.04	ENSG00000158715	SLC45A3
chr1	143400001	248400000	0.5	AMP	chr1	206400001	207400000	0.466667	1	0.04	.	.
chr1	143400001	248400000	0.5	AMP	chr1	207400001	208400000	0.466667	1	0.04	.	.
chr1	143400001	248400000	0.5	AMP	chr1	208400001	209400000	0.466667	1	0.04	.	.
chr1	143400001	248400000	0.5	AMP	chr1	209400001	210400000	0.466667	1	0.04	.	.
chr1	143400001	248400000	0.5	AMP	chr1	210400001	211400000	0.466667	1	0.04	.	.
chr1	143400001	248400000	0.5	AMP	chr1	211400001	212400000	0.466667	1	0.04	.	.
chr1	143400001	248400000	0.5	AMP	chr1	212400001	213400000	0.466667	1	0.04	.	.
chr1	143400001	248400000	0.5	AMP	chr1	213400001	214400000	0.466667	1	0.04	.	.
chr1	143400001	248400000	0.5	AMP	chr1	214400001	215400000	0.466667	1	0.04	.	.
chr1	143400001	248400000	0.5	AMP	chr1	215400001	216400000	0.466667	1	0.04	.	.
chr1	143400001	248400000	0.5	AMP	chr1	216400001	217400000	0.433333	1	0.04	.	.
chr1	143400001	248400000	0.5	AMP	chr1	217400001	218400000	0.433333	1	0.04	.	.
chr1	143400001	248400000	0.5	AMP	chr1	218400001	219400000	0.433333	1	0.04	.	.
chr1	143400001	248400000	0.5	AMP	chr1	219400001	220400000	0.433333	1	0.04	.	.
chr1	143400001	248400000	0.5	AMP	chr1	220400001	221400000	0.433333	1	0.04	.	.
chr1	143400001	248400000	0.5	AMP	chr1	221400001	222400000	0.433333	1	0.04	.	.
chr1	143400001	248400000	0.5	AMP	chr1	222400001	223400000	0.433333	1	0.04	.	.
chr1	143400001	248400000	0.5	AMP	chr1	223400001	224400000	0.433333	1	0.04	.	.
chr1	143400001	248400000	0.5	AMP	chr1	224400001	225400000	0.433333	1	0.04	.	.
chr1	143400001	248400000	0.5	AMP	chr1	225400001	226400000	0.433333	1	0.04	ENSG00000163041	H3F3A
chr1	143400001	248400000	0.5	AMP	chr1	226400001	227400000	0.433333	1	0.04	.	.
chr1	143400001	248400000	0.5	AMP	chr1	227400001	228400000	0.433333	1	0.04	.	.
chr1	143400001	248400000	0.5	AMP	chr1	228400001	229400000	0.433333	1	0.04	.	.
chr1	143400001	248400000	0.5	AMP	chr1	229400001	230400000	0.433333	1	0.04	.	.
chr1	143400001	248400000	0.5	AMP	chr1	230400001	231400000	0.433333	1	0.04	.	.
chr1	143400001	248400000	0.5	AMP	chr1	231400001	232400000	0.466667	1	0.04	.	.
chr1	143400001	248400000	0.5	AMP	chr1	232400001	233400000	0.466667	1	0.04	.	.
chr1	143400001	248400000	0.5	AMP	chr1	233400001	234400000	0.466667	1	0.04	.	.
chr1	143400001	248400000	0.5	AMP	chr1	234400001	235400000	0.466667	1	0.04	.	.
chr1	143400001	248400000	0.5	AMP	chr1	235400001	236400000	0.466667	1	0.04	.	.
chr1	143400001	248400000	0.5	AMP	chr1	236400001	237400000	0.433333	1	0.04	.	.
chr1	143400001	248400000	0.5	AMP	chr1	237400001	238400000	0.433333	1	0.04	.	.
chr1	143400001	248400000	0.5	AMP	chr1	238400001	239400000	0.466667	1	0.04	.	.
chr1	143400001	248400000	0.5	AMP	chr1	239400001	240400000	0.5	1	0.04	.	.
chr1	143400001	248400000	0.5	AMP	chr1	240400001	241400000	0.5	1	0.04	ENSG00000182901	RGS7
chr1	143400001	248400000	0.5	AMP	chr1	241400001	242400000	0.5	1	0.04	ENSG00000091483	FH
chr1	143400001	248400000	0.5	AMP	chr1	242400001	243400000	0.5	1	0.04	.	.
chr1	143400001	248400000	0.5	AMP	chr1	243400001	244400000	0.5	1	0.04	ENSG00000117020	AKT3
chr1	143400001	248400000	0.5	AMP	chr1	244400001	245400000	0.5	1	0.04	.	.
chr1	143400001	248400000	0.5	AMP	chr1	245400001	246400000	0.5	1	0.04	.	.
chr1	143400001	248400000	0.5	AMP	chr1	246400001	247400000	0.5	1	0.04	.	.
chr1	143400001	248400000	0.5	AMP	chr1	247400001	248400000	0.5	1	0.04	.	.
chr2	234900001	240900000	0.266667	DEL	chr2	234900001	235900000	0.266667	0.029703	0.02	.	.
chr2	234900001	240900000	0.266667	DEL	chr2	235900001	236900000	0.3	0.029703	0.02	ENSG00000144476	ACKR3
chr2	234900001	240900000	0.266667	DEL	chr2	236900001	237900000	0.3	0.00990099	0.02	.	.
chr2	234900001	240900000	0.266667	DEL	chr2	237900001	238900000	0.266667	0.00990099	0.02	.	.
chr2	234900001	240900000	0.266667	DEL	chr2	238900001	239900000	0.266667	0.029703	0.02	.	.
chr2	234900001	240900000	0.266667	DEL	chr2	239900001	240900000	0.233333	0.029703	0.02	.	.
chr3	1	3000000	0.233333	DEL	chr3	1	1000000	0.233333	1	0.03	.	.
chr3	1	3000000	0.233333	DEL	chr3	1000001	2000000	0.233333	0.326733	0.03	.	.
chr3	1	3000000	0.233333	DEL	chr3	2000001	3000000	0.2	0.326733	0.03	.	.
chr3	129900001	137900000	0.4	DEL	chr3	129900001	130900000	0.4	0.455446	0.04	.	.
chr3	129900001	137900000	0.4	DEL	chr3	130900001	131900000	0.4	0.455446	0.04	.	.
chr3	129900001	137900000	0.4	DEL	chr3	131900001	132900000	0.4	0.455446	0.04	.	.
chr3	129900001	137900000	0.4	DEL	chr3	132900001	133900000	0.4	0.455446	0.04	.	.
chr3	129900001	137900000	0.4	DEL	chr3	133900001	134900000	0.433333	0.455446	0.04	.	.
chr3	129900001	137900000	0.4	DEL	chr3	134900001	135900000	0.4	0.0495049	0.04	.	.
chr3	129900001	137900000	0.4	DEL	chr3	135900001	136900000	0.4	0.455446	0.04	ENSG00000118007	STAG1
chr3	129900001	137900000	0.4	DEL	chr3	136900001	137900000	0.366667	0.455446	0.04	.	.
chr3	181900001	196900000	0.2	AMP	chr3	181900001	182900000	0.2	0.831683	0.03	.	.
chr3	181900001	196900000	0.2	AMP	chr3	182900001	183900000	0.2	0.287129	0.00999999	.	.
chr3	181900001	196900000	0.2	AMP	chr3	183900001	184900000	0.2	0.287129	0.00999999	.	.
chr3	181900001	196900000	0.2	AMP	chr3	184900001	185900000	0.2	0.287129	0.00999999	ENSG00000073803	MAP3K13
chr3	181900001	196900000	0.2	AMP	chr3	184900001	185900000	0.2	0.287129	0.00999999	ENSG00000073792	IGF2BP2
chr3	181900001	196900000	0.2	AMP	chr3	185900001	186900000	0.2	0.287129	0.00999999	ENSG00000156976	EIF4A2
chr3	181900001	196900000	0.2	AMP	chr3	185900001	186900000	0.2	0.287129	0.00999999	ENSG00000244405	ETV5
chr3	181900001	196900000	0.2	AMP	chr3	186900001	187900000	0.2	0.287129	0.00999999	ENSG00000113916	BCL6
chr3	181900001	196900000	0.2	AMP	chr3	187900001	188900000	0.2	0.287129	0.00999999	ENSG00000145012	LPP
chr3	181900001	196900000	0.2	AMP	chr3	188900001	189900000	0.2	0.287129	0.00999999	ENSG00000073282	TP63
chr3	181900001	196900000	0.2	AMP	chr3	189900001	190900000	0.2	0.287129	0.00999999	.	.
chr3	181900001	196900000	0.2	AMP	chr3	190900001	191900000	0.2	0.287129	0.00999999	.	.
chr3	181900001	196900000	0.2	AMP	chr3	191900001	192900000	0.233333	0.287129	0.00999999	ENSG00000180611	MB21D2
chr3	181900001	196900000	0.2	AMP	chr3	192900001	193900000	0.266667	0.0495049	0.00999999	ENSG00000180611	MB21D2
chr3	181900001	196900000	0.2	AMP	chr3	193900001	194900000	0.266667	0.00990099	0.00999999	.	.
chr3	181900001	196900000	0.2	AMP	chr3	194900001	195900000	0.266667	0.00990099	0.00999999	ENSG00000145113	MUC4
chr3	181900001	196900000	0.2	AMP	chr3	195900001	196900000	0.233333	0.00990099	0.00999999	ENSG00000072274	TFRC
chr4	182000001	189000000	0.266667	DEL	chr4	182000001	183000000	0.266667	0.930693	0.04	.	.
chr4	182000001	189000000	0.266667	DEL	chr4	183000001	184000000	0.266667	0.930693	0.04	.	.
chr4	182000001	189000000	0.266667	DEL	chr4	184000001	185000000	0.266667	0.930693	0.04	ENSG00000164305	CASP3
chr4	182000001	189000000	0.266667	DEL	chr4	185000001	186000000	0.266667	0.930693	0.04	.	.
chr4	182000001	189000000	0.266667	DEL	chr4	186000001	187000000	0.266667	0.930693	0.04	ENSG00000083857	FAT1
chr4	182000001	189000000	0.266667	DEL	chr4	187000001	188000000	0.3	0.930693	0.04	.	.
chr4	182000001	189000000	0.266667	DEL	chr4	188000001	189000000	0.3	0.19802	0.04	.	.
chr5	1	4000000	0.266667	AMP	chr5	1	1000000	0.333333	0.00990099	0.00999999	ENSG00000073578	SDHA
chr5	1	4000000	0.266667	AMP	chr5	1000001	2000000	0.266667	0.00990099	0.00999999	ENSG00000164362	TERT
chr5	1	4000000	0.266667	AMP	chr5	2000001	3000000	0.266667	0.0594059	0.00999999	.	.
chr5	1	4000000	0.266667	AMP	chr5	3000001	4000000	0.2	0.0594059	0.00999999	.	.
chr6	61800001	64800000	0.266667	AMP	chr6	61800001	62800000	0.233333	0.019802	0.02	.	.
chr6	61800001	64800000	0.266667	AMP	chr6	62800001	63800000	0.266667	0.019802	0.02	.	.
chr6	61800001	64800000	0.266667	AMP	chr6	63800001	64800000	0.266667	0.00990099	0.02	.	.
chr7	1	15000000	0.433333	AMP	chr7	1	1000000	0.566667	0.00990099	0.02	.	.
chr7	1	15000000	0.433333	AMP	chr7	1000001	2000000	0.566667	0.00990099	0.02	.	.
chr7	1	15000000	0.433333	AMP	chr7	2000001	3000000	0.566667	0.00990099	0.02	ENSG00000198286	CARD11
chr7	1	15000000	0.433333	AMP	chr7	3000001	4000000	0.6	0.00990099	0.02	ENSG00000198286	CARD11
chr7	1	15000000	0.433333	AMP	chr7	4000001	5000000	0.6	0.00990099	0.02	.	.
chr7	1	15000000	0.433333	AMP	chr7	5000001	6000000	0.533333	0.00990099	0.02	ENSG00000122512	PMS2
chr7	1	15000000	0.433333	AMP	chr7	6000001	7000000	0.5	0.00990099	0.02	ENSG00000122512	PMS2
chr7	1	15000000	0.433333	AMP	chr7	6000001	7000000	0.5	0.00990099	0.02	ENSG00000136238	RAC1
chr7	1	15000000	0.433333	AMP	chr7	7000001	8000000	0.433333	0.0495049	0.02	.	.
chr7	1	15000000	0.433333	AMP	chr7	8000001	9000000	0.4	0.712871	0.02	.	.
chr7	1	15000000	0.433333	AMP	chr7	9000001	10000000	0.4	1	0.02	.	.
chr7	1	15000000	0.433333	AMP	chr7	10000001	11000000	0.4	1	0.02	.	.
chr7	1	15000000	0.433333	AMP	chr7	11000001	12000000	0.366667	1	0.02	.	.
chr7	1	15000000	0.433333	AMP	chr7	12000001	13000000	0.366667	1	0.02	.	.
chr7	1	15000000	0.433333	AMP	chr7	13000001	14000000	0.333333	1	0.02	ENSG00000006468	ETV1
chr7	1	15000000	0.433333	AMP	chr7	14000001	15000000	0.3	1	0.02	.	.
chr7	16000001	24000000	0.333333	AMP	chr7	16000001	17000000	0.333333	1	0.02	.	.
chr7	16000001	24000000	0.333333	AMP	chr7	17000001	18000000	0.333333	1	0.02	.	.
chr7	16000001	24000000	0.333333	AMP	chr7	18000001	19000000	0.333333	1	0.02	.	.
chr7	16000001	24000000	0.333333	AMP	chr7	19000001	20000000	0.333333	1	0.02	.	.
chr7	16000001	24000000	0.333333	AMP	chr7	20000001	21000000	0.333333	1	0.02	.	.
chr7	16000001	24000000	0.333333	AMP	chr7	21000001	22000000	0.333333	1	0.02	.	.
chr7	16000001	24000000	0.333333	AMP	chr7	22000001	23000000	0.333333	1	0.02	.	.
chr7	16000001	24000000	0.333333	AMP	chr7	23000001	24000000	0.3	1	0.02	.	.
chr7	100100001	101100000	0.233333	AMP	chr7	100100001	101100000	0.233333	0.207921	0.03	.	.
chr7	124100001	143100000	0.3	AMP	chr7	124100001	125100000	0.3	1	0.03	ENSG00000128513	POT1
chr7	124100001	143100000	0.3	AMP	chr7	125100001	126100000	0.3	1	0.03	.	.
chr7	124100001	143100000	0.3	AMP	chr7	126100001	127100000	0.3	1	0.03	.	.
chr7	124100001	143100000	0.3	AMP	chr7	127100001	128100000	0.3	1	0.03	ENSG00000197157	SND1
chr7	124100001	143100000	0.3	AMP	chr7	128100001	129100000	0.3	1	0.03	.	.
chr7	124100001	143100000	0.3	AMP	chr7	129100001	130100000	0.3	1	0.03	ENSG00000128602	SMO
chr7	124100001	143100000	0.3	AMP	chr7	130100001	131100000	0.3	1	0.03	.	.
chr7	124100001	143100000	0.3	AMP	chr7	131100001	132100000	0.3	1	0.03	.	.
chr7	124100001	143100000	0.3	AMP	chr7	132100001	133100000	0.3	1	0.03	.	.
chr7	124100001	143100000	0.3	AMP	chr7	133100001	134100000	0.3	1	0.03	.	.
chr7	124100001	143100000	0.3	AMP	chr7	134100001	135100000	0.3	1	0.03	.	.
chr7	124100001	143100000	0.3	AMP	chr7	135100001	136100000	0.3	1	0.03	.	.
chr7	124100001	143100000	0.3	AMP	chr7	136100001	137100000	0.3	1	0.03	.	.
chr7	124100001	143100000	0.3	AMP	chr7	137100001	138100000	0.3	1	0.03	ENSG00000182158	CREB3L2
chr7	124100001	143100000	0.3	AMP	chr7	138100001	139100000	0.3	1	0.03	ENSG00000122778	KIAA1549
chr7	124100001	143100000	0.3	AMP	chr7	138100001	139100000	0.3	1	0.03	ENSG00000122779	TRIM24
chr7	124100001	143100000	0.3	AMP	chr7	139100001	140100000	0.3	1	0.03	.	.
chr7	124100001	143100000	0.3	AMP	chr7	140100001	141100000	0.3	1	0.03	ENSG00000157764	BRAF
chr7	124100001	143100000	0.3	AMP	chr7	141100001	142100000	0.433333	1	0.03	.	.
chr7	124100001	143100000	0.3	AMP	chr7	142100001	143100000	0.266667	0.00990099	0.03	.	.
chr8	1	14000000	0.366667	DEL	chr8	1	1000000	0.366667	1	0.04	.	.
chr8	1	14000000	0.366667	DEL	chr8	1000001	2000000	0.4	1	0.04	ENSG00000104728	ARHGEF10
chr8	1	14000000	0.366667	DEL	chr8	2000001	3000000	0.4	0.861386	0.04	.	.
chr8	1	14000000	0.366667	DEL	chr8	3000001	4000000	0.366667	0.861386	0.04	.	.
chr8	1	14000000	0.366667	DEL	chr8	4000001	5000000	0.366667	1	0.04	.	.
chr8	1	14000000	0.366667	DEL	chr8	5000001	6000000	0.366667	1	0.04	.	.
chr8	1	14000000	0.366667	DEL	chr8	6000001	7000000	0.366667	1	0.04	.	.
chr8	1	14000000	0.366667	DEL	chr8	7000001	8000000	0.366667	1	0.04	.	.
chr8	1	14000000	0.366667	DEL	chr8	8000001	9000000	0.366667	1	0.04	.	.
chr8	1	14000000	0.366667	DEL	chr8	9000001	10000000	0.4	1	0.04	.	.
chr8	1	14000000	0.366667	DEL	chr8	10000001	11000000	0.4	0.861386	0.04	.	.
chr8	1	14000000	0.366667	DEL	chr8	11000001	12000000	0.366667	0.861386	0.04	.	.
chr8	1	14000000	0.366667	DEL	chr8	12000001	13000000	0.366667	1	0.04	.	.
chr8	1	14000000	0.366667	DEL	chr8	13000001	14000000	0.333333	1	0.04	.	.
chr8	37000001	42000000	0.2	AMP	chr8	37000001	38000000	0.2	0.623762	0.00999999	.	.
chr8	37000001	42000000	0.2	AMP	chr8	38000001	39000000	0.233333	0.138614	0.00999999	ENSG00000077782	FGFR1
chr8	37000001	42000000	0.2	AMP	chr8	39000001	40000000	0.233333	0.029703	0.00999999	.	.
chr8	37000001	42000000	0.2	AMP	chr8	40000001	41000000	0.2	0.029703	0.00999999	.	.
chr8	37000001	42000000	0.2	AMP	chr8	41000001	42000000	0.2	0.138614	0.00999999	ENSG00000029534	ANK1
chr8	37000001	42000000	0.2	AMP	chr8	41000001	42000000	0.2	0.138614	0.00999999	ENSG00000083168	KAT6A
chr9	35000001	41000000	0.2	AMP	chr9	35000001	36000000	0.2	0.544555	0.00999999	ENSG00000221829	FANCG
chr9	35000001	41000000	0.2	AMP	chr9	36000001	37000000	0.2	0.118812	0.00999999	ENSG00000196092	PAX5
chr9	35000001	41000000	0.2	AMP	chr9	37000001	38000000	0.2	0.118812	0.00999999	ENSG00000196092	PAX5
chr9	35000001	41000000	0.2	AMP	chr9	38000001	39000000	0.2	0.118812	0.00999999	.	.
chr9	35000001	41000000	0.2	AMP	chr9	39000001	40000000	0.2	0.118812	0.00999999	.	.
chr9	35000001	41000000	0.2	AMP	chr9	40000001	41000000	0.2	0.118812	0.00999999	.	.
chr9	62000001	63000000	0.266667	AMP	chr9	62000001	63000000	0.266667	0.00990099	0.00999999	.	.
chr9	62000001	138000000	0.3	DEL	chr9	62000001	63000000	0.266667	1	0.02	.	.
chr9	62000001	138000000	0.3	DEL	chr9	63000001	64000000	0.266667	1	0.02	.	.
chr9	62000001	138000000	0.3	DEL	chr9	64000001	65000000	0.266667	1	0.02	.	.
chr9	62000001	138000000	0.3	DEL	chr9	65000001	66000000	0.3	1	0.02	.	.
chr9	62000001	138000000	0.3	DEL	chr9	66000001	67000000	0.3	1	0.02	.	.
chr9	62000001	138000000	0.3	DEL	chr9	67000001	68000000	0.3	1	0.02	.	.
chr9	62000001	138000000	0.3	DEL	chr9	68000001	69000000	0.3	1	0.02	.	.
chr9	62000001	138000000	0.3	DEL	chr9	69000001	70000000	0.3	1	0.02	.	.
chr9	62000001	138000000	0.3	DEL	chr9	70000001	71000000	0.3	1	0.02	.	.
chr9	62000001	138000000	0.3	DEL	chr9	71000001	72000000	0.3	1	0.02	.	.
chr9	62000001	138000000	0.3	DEL	chr9	72000001	73000000	0.3	1	0.02	.	.
chr9	62000001	138000000	0.3	DEL	chr9	73000001	74000000	0.3	1	0.02	.	.
chr9	62000001	138000000	0.3	DEL	chr9	74000001	75000000	0.3	1	0.02	.	.
chr9	62000001	138000000	0.3	DEL	chr9	75000001	76000000	0.3	1	0.02	.	.
chr9	62000001	138000000	0.3	DEL	chr9	76000001	77000000	0.3	1	0.02	.	.
chr9	62000001	138000000	0.3	DEL	chr9	77000001	78000000	0.3	1	0.02	ENSG00000156052	GNAQ
chr9	62000001	138000000	0.3	DEL	chr9	78000001	79000000	0.3	1	0.02	ENSG00000156052	GNAQ
chr9	62000001	138000000	0.3	DEL	chr9	79000001	80000000	0.3	1	0.02	.	.
chr9	62000001	138000000	0.3	DEL	chr9	80000001	81000000	0.3	1	0.02	.	.
chr9	62000001	138000000	0.3	DEL	chr9	81000001	82000000	0.3	1	0.02	.	.
chr9	62000001	138000000	0.3	DEL	chr9	82000001	83000000	0.3	1	0.02	.	.
chr9	62000001	138000000	0.3	DEL	chr9	83000001	84000000	0.3	1	0.02	.	.
chr9	62000001	138000000	0.3	DEL	chr9	84000001	85000000	0.266667	1	0.02	.	.
chr9	62000001	138000000	0.3	DEL	chr9	85000001	86000000	0.266667	1	0.02	.	.
chr9	62000001	138000000	0.3	DEL	chr9	86000001	87000000	0.3	1	0.02	.	.
chr9	62000001	138000000	0.3	DEL	chr9	87000001	88000000	0.266667	1	0.02	.	.
chr9	62000001	138000000	0.3	DEL	chr9	88000001	89000000	0.266667	1	0.02	.	.
chr9	62000001	138000000	0.3	DEL	chr9	89000001	90000000	0.266667	1	0.02	.	.
chr9	62000001	138000000	0.3	DEL	chr9	90000001	91000000	0.266667	1	0.02	ENSG00000165025	SYK
chr9	62000001	138000000	0.3	DEL	chr9	91000001	92000000	0.266667	1	0.02	.	.
chr9	62000001	138000000	0.3	DEL	chr9	92000001	93000000	0.3	1	0.02	ENSG00000127083	OMD
chr9	62000001	138000000	0.3	DEL	chr9	93000001	94000000	0.3	1	0.02	ENSG00000165238	WNK2
chr9	62000001	138000000	0.3	DEL	chr9	94000001	95000000	0.3	1	0.02	.	.
chr9	62000001	138000000	0.3	DEL	chr9	95000001	96000000	0.3	1	0.02	ENSG00000185920	PTCH1
chr9	62000001	138000000	0.3	DEL	chr9	95000001	96000000	0.3	1	0.02	ENSG00000158169	FANCC
chr9	62000001	138000000	0.3	DEL	chr9	96000001	97000000	0.3	1	0.02	.	.
chr9	62000001	138000000	0.3	DEL	chr9	97000001	98000000	0.3	1	0.02	ENSG00000136936	XPA
chr9	62000001	138000000	0.3	DEL	chr9	98000001	99000000	0.3	1	0.02	.	.
chr9	62000001	138000000	0.3	DEL	chr9	99000001	100000000	0.3	1	0.02	ENSG00000119508	NR4A3
chr9	62000001	138000000	0.3	DEL	chr9	100000001	101000000	0.3	1	0.02	.	.
chr9	62000001	138000000	0.3	DEL	chr9	101000001	102000000	0.3	1	0.02	.	.
chr9	62000001	138000000	0.3	DEL	chr9	102000001	103000000	0.3	1	0.02	.	.
chr9	62000001	138000000	0.3	DEL	chr9	103000001	104000000	0.3	1	0.02	.	.
chr9	62000001	138000000	0.3	DEL	chr9	104000001	105000000	0.3	1	0.02	.	.
chr9	62000001	138000000	0.3	DEL	chr9	105000001	106000000	0.3	1	0.02	ENSG00000186051	TAL2
chr9	62000001	138000000	0.3	DEL	chr9	106000001	107000000	0.3	1	0.02	.	.
chr9	62000001	138000000	0.3	DEL	chr9	107000001	108000000	0.3	1	0.02	ENSG00000136826	KLF4
chr9	62000001	138000000	0.3	DEL	chr9	108000001	109000000	0.3	1	0.02	.	.
chr9	62000001	138000000	0.3	DEL	chr9	109000001	110000000	0.3	1	0.02	.	.
chr9	62000001	138000000	0.3	DEL	chr9	110000001	111000000	0.3	1	0.02	.	.
chr9	62000001	138000000	0.3	DEL	chr9	111000001	112000000	0.3	1	0.02	.	.
chr9	62000001	138000000	0.3	DEL	chr9	112000001	113000000	0.3	1	0.02	.	.
chr9	62000001	138000000	0.3	DEL	chr9	113000001	114000000	0.3	1	0.02	.	.
chr9	62000001	138000000	0.3	DEL	chr9	114000001	115000000	0.3	1	0.02	.	.
chr9	62000001	138000000	0.3	DEL	chr9	115000001	116000000	0.3	1	0.02	ENSG00000041982	TNC
chr9	62000001	138000000	0.3	DEL	chr9	116000001	117000000	0.3	1	0.02	.	.
chr9	62000001	138000000	0.3	DEL	chr9	117000001	118000000	0.3	1	0.02	.	.
chr9	62000001	138000000	0.3	DEL	chr9	118000001	119000000	0.3	1	0.02	.	.
chr9	62000001	138000000	0.3	DEL	chr9	119000001	120000000	0.3	1	0.02	.	.
chr9	62000001	138000000	0.3	DEL	chr9	120000001	121000000	0.3	1	0.02	.	.
chr9	62000001	138000000	0.3	DEL	chr9	121000001	122000000	0.3	1	0.02	ENSG00000119397	CNTRL
chr9	62000001	138000000	0.3	DEL	chr9	122000001	123000000	0.3	1	0.02	.	.
chr9	62000001	138000000	0.3	DEL	chr9	123000001	124000000	0.3	1	0.02	.	.
chr9	62000001	138000000	0.3	DEL	chr9	124000001	125000000	0.3	1	0.02	.	.
chr9	62000001	138000000	0.3	DEL	chr9	125000001	126000000	0.266667	1	0.02	ENSG00000119414	PPP6C
chr9	62000001	138000000	0.3	DEL	chr9	126000001	127000000	0.266667	1	0.02	.	.
chr9	62000001	138000000	0.3	DEL	chr9	127000001	128000000	0.266667	1	0.02	.	.
chr9	62000001	138000000	0.3	DEL	chr9	128000001	129000000	0.266667	1	0.02	ENSG00000119335	SET
chr9	62000001	138000000	0.3	DEL	chr9	129000001	130000000	0.266667	1	0.02	ENSG00000187239	FNBP1
chr9	62000001	138000000	0.3	DEL	chr9	130000001	131000000	0.266667	1	0.02	ENSG00000097007	ABL1
chr9	62000001	138000000	0.3	DEL	chr9	130000001	131000000	0.266667	1	0.02	ENSG00000187239	FNBP1
chr9	62000001	138000000	0.3	DEL	chr9	131000001	132000000	0.266667	1	0.02	ENSG00000126883	NUP214
chr9	62000001	138000000	0.3	DEL	chr9	132000001	133000000	0.233333	1	0.02	ENSG00000165699	TSC1
chr9	62000001	138000000	0.3	DEL	chr9	133000001	134000000	0.233333	1	0.02	ENSG00000160271	RALGDS
chr9	62000001	138000000	0.3	DEL	chr9	134000001	135000000	0.233333	1	0.02	ENSG00000169925	BRD3
chr9	62000001	138000000	0.3	DEL	chr9	135000001	136000000	0.233333	1	0.02	.	.
chr9	136000001	138000000	0.3	AMP	chr9	136000001	137000000	0.333333	0.00990099	0.00999999	ENSG00000148400	NOTCH1
chr9	62000001	138000000	0.3	DEL	chr9	136000001	137000000	0.233333	1	0.02	ENSG00000148400	NOTCH1
chr9	136000001	138000000	0.3	AMP	chr9	137000001	138000000	0.266667	0.00990099	0.00999999	.	.
chr9	62000001	138000000	0.3	DEL	chr9	137000001	138000000	0.266667	1	0.02	.	.
chr10	41800001	132800000	0.5	DEL	chr10	41800001	42800000	0.566667	0.574257	0.02	.	.
chr10	41800001	132800000	0.5	DEL	chr10	42800001	43800000	0.566667	0.574257	0.02	ENSG00000165731	RET
chr10	41800001	132800000	0.5	DEL	chr10	43800001	44800000	0.566667	0.574257	0.02	.	.
chr10	41800001	132800000	0.5	DEL	chr10	44800001	45800000	0.566667	0.574257	0.02	.	.
chr10	41800001	132800000	0.5	DEL	chr10	45800001	46800000	0.533333	0.574257	0.02	ENSG00000266412	NCOA4
chr10	41800001	132800000	0.5	DEL	chr10	46800001	47800000	0.566667	1	0.02	.	.
chr10	41800001	132800000	0.5	DEL	chr10	47800001	48800000	0.566667	0.574257	0.02	.	.
chr10	41800001	132800000	0.5	DEL	chr10	48800001	49800000	0.566667	0.574257	0.02	.	.
chr10	41800001	132800000	0.5	DEL	chr10	49800001	50800000	0.566667	0.574257	0.02	ENSG00000148584	A1CF
chr10	41800001	132800000	0.5	DEL	chr10	50800001	51800000	0.566667	0.574257	0.02	ENSG00000148584	A1CF
chr10	41800001	132800000	0.5	DEL	chr10	51800001	52800000	0.566667	0.574257	0.02	.	.
chr10	41800001	132800000	0.5	DEL	chr10	52800001	53800000	0.566667	0.574257	0.02	.	.
chr10	41800001	132800000	0.5	DEL	chr10	53800001	54800000	0.566667	0.574257	0.02	.	.
chr10	41800001	132800000	0.5	DEL	chr10	54800001	55800000	0.566667	0.574257	0.02	.	.
chr10	41800001	132800000	0.5	DEL	chr10	55800001	56800000	0.566667	0.574257	0.02	.	.
chr10	41800001	132800000	0.5	DEL	chr10	56800001	57800000	0.566667	0.574257	0.02	.	.
chr10	41800001	132800000	0.5	DEL	chr10	57800001	58800000	0.566667	0.574257	0.02	.	.
chr10	41800001	132800000	0.5	DEL	chr10	58800001	59800000	0.566667	0.574257	0.02	ENSG00000108091	CCDC6
chr10	41800001	132800000	0.5	DEL	chr10	59800001	60800000	0.533333	0.574257	0.02	ENSG00000108091	CCDC6
chr10	41800001	132800000	0.5	DEL	chr10	60800001	61800000	0.533333	1	0.02	.	.
chr10	41800001	132800000	0.5	DEL	chr10	61800001	62800000	0.533333	1	0.02	.	.
chr10	41800001	132800000	0.5	DEL	chr10	62800001	63800000	0.533333	1	0.02	.	.
chr10	41800001	132800000	0.5	DEL	chr10	63800001	64800000	0.533333	1	0.02	.	.
chr10	41800001	132800000	0.5	DEL	chr10	64800001	65800000	0.533333	1	0.02	.	.
chr10	41800001	132800000	0.5	DEL	chr10	65800001	66800000	0.533333	1	0.02	.	.
chr10	41800001	132800000	0.5	DEL	chr10	66800001	67800000	0.5	1	0.02	.	.
chr10	41800001	132800000	0.5	DEL	chr10	67800001	68800000	0.5	1	0.02	ENSG00000138336	TET1
chr10	41800001	132800000	0.5	DEL	chr10	68800001	69800000	0.5	1	0.02	.	.
chr10	41800001	132800000	0.5	DEL	chr10	69800001	70800000	0.5	1	0.02	ENSG00000180644	PRF1
chr10	41800001	132800000	0.5	DEL	chr10	70800001	71800000	0.5	1	0.02	.	.
chr10	41800001	132800000	0.5	DEL	chr10	71800001	72800000	0.466667	1	0.02	.	.
chr10	41800001	132800000	0.5	DEL	chr10	72800001	73800000	0.466667	1	0.02	.	.
chr10	41800001	132800000	0.5	DEL	chr10	73800001	74800000	0.5	1	0.02	.	.
chr10	41800001	132800000	0.5	DEL	chr10	74800001	75800000	0.5	1	0.02	ENSG00000156650	KAT6B
chr10	41800001	132800000	0.5	DEL	chr10	75800001	76800000	0.5	1	0.02	.	.
chr10	41800001	132800000	0.5	DEL	chr10	76800001	77800000	0.5	1	0.02	.	.
chr10	41800001	132800000	0.5	DEL	chr10	77800001	78800000	0.5	1	0.02	.	.
chr10	41800001	132800000	0.5	DEL	chr10	78800001	79800000	0.5	1	0.02	.	.
chr10	41800001	132800000	0.5	DEL	chr10	79800001	80800000	0.5	1	0.02	.	.
chr10	41800001	132800000	0.5	DEL	chr10	80800001	81800000	0.5	1	0.02	.	.
chr10	41800001	132800000	0.5	DEL	chr10	81800001	82800000	0.5	1	0.02	.	.
chr10	41800001	132800000	0.5	DEL	chr10	82800001	83800000	0.5	1	0.02	.	.
chr10	41800001	132800000	0.5	DEL	chr10	83800001	84800000	0.5	1	0.02	.	.
chr10	41800001	132800000	0.5	DEL	chr10	84800001	85800000	0.5	1	0.02	.	.
chr10	41800001	132800000	0.5	DEL	chr10	85800001	86800000	0.5	1	0.02	ENSG00000107779	BMPR1A
chr10	41800001	132800000	0.5	DEL	chr10	86800001	87800000	0.5	1	0.02	ENSG00000107779	BMPR1A
chr10	41800001	132800000	0.5	DEL	chr10	87800001	88800000	0.5	1	0.02	ENSG00000171862	PTEN
chr10	41800001	132800000	0.5	DEL	chr10	88800001	89800000	0.5	1	0.02	ENSG00000026103	FAS
chr10	41800001	132800000	0.5	DEL	chr10	89800001	90800000	0.5	1	0.02	.	.
chr10	41800001	132800000	0.5	DEL	chr10	90800001	91800000	0.5	1	0.02	.	.
chr10	41800001	132800000	0.5	DEL	chr10	91800001	92800000	0.466667	1	0.02	ENSG00000107864	CPEB3
chr10	41800001	132800000	0.5	DEL	chr10	92800001	93800000	0.466667	1	0.02	.	.
chr10	41800001	132800000	0.5	DEL	chr10	93800001	94800000	0.466667	1	0.02	.	.
chr10	41800001	132800000	0.5	DEL	chr10	94800001	95800000	0.466667	1	0.02	ENSG00000138115	CYP2C8
chr10	41800001	132800000	0.5	DEL	chr10	95800001	96800000	0.466667	1	0.02	.	.
chr10	41800001	132800000	0.5	DEL	chr10	96800001	97800000	0.466667	1	0.02	.	.
chr10	41800001	132800000	0.5	DEL	chr10	97800001	98800000	0.466667	1	0.02	.	.
chr10	41800001	132800000	0.5	DEL	chr10	98800001	99800000	0.466667	1	0.02	.	.
chr10	41800001	132800000	0.5	DEL	chr10	99800001	100800000	0.466667	1	0.02	.	.
chr10	41800001	132800000	0.5	DEL	chr10	100800001	101800000	0.466667	1	0.02	ENSG00000107807	TLX1
chr10	41800001	132800000	0.5	DEL	chr10	101800001	102800000	0.466667	1	0.02	ENSG00000077150	NFKB2
chr10	41800001	132800000	0.5	DEL	chr10	101800001	102800000	0.466667	1	0.02	ENSG00000107882	SUFU
chr10	41800001	132800000	0.5	DEL	chr10	102800001	103800000	0.466667	1	0.02	ENSG00000076685	NT5C2
chr10	41800001	132800000	0.5	DEL	chr10	103800001	104800000	0.466667	1	0.02	.	.
chr10	41800001	132800000	0.5	DEL	chr10	104800001	105800000	0.466667	1	0.02	.	.
chr10	41800001	132800000	0.5	DEL	chr10	105800001	106800000	0.466667	1	0.02	.	.
chr10	41800001	132800000	0.5	DEL	chr10	106800001	107800000	0.466667	1	0.02	.	.
chr10	41800001	132800000	0.5	DEL	chr10	107800001	108800000	0.466667	1	0.02	.	.
chr10	41800001	132800000	0.5	DEL	chr10	108800001	109800000	0.466667	1	0.02	.	.
chr10	41800001	132800000	0.5	DEL	chr10	109800001	110800000	0.433333	1	0.02	.	.
chr10	41800001	132800000	0.5	DEL	chr10	110800001	111800000	0.433333	1	0.02	.	.
chr10	41800001	132800000	0.5	DEL	chr10	111800001	112800000	0.433333	1	0.02	ENSG00000151532	VTI1A
chr10	41800001	132800000	0.5	DEL	chr10	112800001	113800000	0.433333	1	0.02	ENSG00000148737	TCF7L2
chr10	41800001	132800000	0.5	DEL	chr10	112800001	113800000	0.433333	1	0.02	ENSG00000151532	VTI1A
chr10	41800001	132800000	0.5	DEL	chr10	113800001	114800000	0.433333	1	0.02	.	.
chr10	41800001	132800000	0.5	DEL	chr10	114800001	115800000	0.433333	1	0.02	.	.
chr10	41800001	132800000	0.5	DEL	chr10	115800001	116800000	0.433333	1	0.02	.	.
chr10	41800001	132800000	0.5	DEL	chr10	116800001	117800000	0.433333	1	0.02	.	.
chr10	41800001	132800000	0.5	DEL	chr10	117800001	118800000	0.433333	1	0.02	.	.
chr10	41800001	132800000	0.5	DEL	chr10	118800001	119800000	0.433333	1	0.02	.	.
chr10	41800001	132800000	0.5	DEL	chr10	119800001	120800000	0.433333	1	0.02	.	.
chr10	41800001	132800000	0.5	DEL	chr10	120800001	121800000	0.433333	1	0.02	ENSG00000066468	FGFR2
chr10	41800001	132800000	0.5	DEL	chr10	121800001	122800000	0.433333	1	0.02	.	.
chr10	41800001	132800000	0.5	DEL	chr10	122800001	123800000	0.433333	1	0.02	.	.
chr10	41800001	132800000	0.5	DEL	chr10	123800001	124800000	0.4	1	0.02	.	.
chr10	41800001	132800000	0.5	DEL	chr10	124800001	125800000	0.4	1	0.02	.	.
chr10	41800001	132800000	0.5	DEL	chr10	125800001	126800000	0.433333	1	0.02	.	.
chr10	41800001	132800000	0.5	DEL	chr10	126800001	127800000	0.433333	1	0.02	.	.
chr10	41800001	132800000	0.5	DEL	chr10	127800001	128800000	0.466667	1	0.02	.	.
chr10	41800001	132800000	0.5	DEL	chr10	128800001	129800000	0.466667	1	0.02	ENSG00000170430	MGMT
chr10	41800001	132800000	0.5	DEL	chr10	129800001	130800000	0.466667	1	0.02	.	.
chr10	41800001	132800000	0.5	DEL	chr10	130800001	131800000	0.433333	1	0.02	.	.
chr10	41800001	132800000	0.5	DEL	chr10	131800001	132800000	0.433333	1	0.02	.	.
chr11	1	2000000	0.3	AMP	chr11	1	1000000	0.4	0.00990099	0.00999999	ENSG00000174775	HRAS
chr11	1	2000000	0.3	AMP	chr11	1000001	2000000	0.2	0.00990099	0.00999999	.	.
chr11	3000001	32000000	0.366667	DEL	chr11	3000001	4000000	0.366667	1	0.04	ENSG00000110713	NUP98
chr11	3000001	32000000	0.366667	DEL	chr11	3000001	4000000	0.366667	1	0.04	ENSG00000110619	CARS
chr11	3000001	32000000	0.366667	DEL	chr11	4000001	5000000	0.366667	1	0.03	.	.
chr11	3000001	32000000	0.366667	DEL	chr11	5000001	6000000	0.366667	1	0.03	.	.
chr11	3000001	32000000	0.366667	DEL	chr11	6000001	7000000	0.366667	1	0.03	.	.
chr11	3000001	32000000	0.366667	DEL	chr11	7000001	8000000	0.366667	1	0.03	.	.
chr11	3000001	32000000	0.366667	DEL	chr11	8000001	9000000	0.366667	1	0.03	ENSG00000166407	LMO1
chr11	3000001	32000000	0.366667	DEL	chr11	9000001	10000000	0.366667	1	0.03	.	.
chr11	3000001	32000000	0.366667	DEL	chr11	10000001	11000000	0.366667	1	0.03	.	.
chr11	3000001	32000000	0.366667	DEL	chr11	11000001	12000000	0.366667	1	0.03	.	.
chr11	3000001	32000000	0.366667	DEL	chr11	12000001	13000000	0.366667	1	0.03	.	.
chr11	3000001	32000000	0.366667	DEL	chr11	13000001	14000000	0.366667	1	0.03	.	.
chr11	3000001	32000000	0.366667	DEL	chr11	14000001	15000000	0.366667	1	0.03	.	.
chr11	3000001	32000000	0.366667	DEL	chr11	15000001	16000000	0.366667	1	0.03	.	.
chr11	3000001	32000000	0.366667	DEL	chr11	16000001	17000000	0.366667	1	0.03	.	.
chr11	3000001	32000000	0.366667	DEL	chr11	17000001	18000000	0.366667	1	0.03	ENSG00000129152	MYOD1
chr11	3000001	32000000	0.366667	DEL	chr11	18000001	19000000	0.366667	1	0.03	.	.
chr11	3000001	32000000	0.366667	DEL	chr11	19000001	20000000	0.366667	1	0.03	.	.
chr11	3000001	32000000	0.366667	DEL	chr11	20000001	21000000	0.366667	1	0.03	.	.
chr11	3000001	32000000	0.366667	DEL	chr11	21000001	22000000	0.366667	1	0.03	.	.
chr11	3000001	32000000	0.366667	DEL	chr11	22000001	23000000	0.366667	1	0.03	ENSG00000183161	FANCF
chr11	3000001	32000000	0.366667	DEL	chr11	23000001	24000000	0.366667	1	0.03	.	.
chr11	3000001	32000000	0.366667	DEL	chr11	24000001	25000000	0.366667	1	0.03	.	.
chr11	3000001	32000000	0.366667	DEL	chr11	25000001	26000000	0.366667	1	0.03	.	.
chr11	3000001	32000000	0.366667	DEL	chr11	26000001	27000000	0.366667	1	0.03	.	.
chr11	3000001	32000000	0.366667	DEL	chr11	27000001	28000000	0.366667	1	0.03	.	.
chr11	3000001	32000000	0.366667	DEL	chr11	28000001	29000000	0.366667	1	0.03	.	.
chr11	3000001	32000000	0.366667	DEL	chr11	29000001	30000000	0.366667	1	0.03	.	.
chr11	3000001	32000000	0.366667	DEL	chr11	30000001	31000000	0.366667	1	0.03	.	.
chr11	3000001	32000000	0.366667	DEL	chr11	31000001	32000000	0.333333	1	0.03	.	.
chr11	112400001	134400000	0.366667	DEL	chr11	112400001	113400000	0.366667	0.277228	0.03	.	.
chr11	112400001	134400000	0.366667	DEL	chr11	113400001	114400000	0.366667	0.277228	0.03	ENSG00000109906	ZBTB16
chr11	112400001	134400000	0.366667	DEL	chr11	114400001	115400000	0.366667	0.277228	0.03	.	.
chr11	112400001	134400000	0.366667	DEL	chr11	115400001	116400000	0.366667	0.277228	0.03	.	.
chr11	112400001	134400000	0.366667	DEL	chr11	116400001	117400000	0.366667	0.277228	0.03	ENSG00000168092	PAFAH1B2
chr11	112400001	134400000	0.366667	DEL	chr11	117400001	118400000	0.366667	0.277228	0.03	.	.
chr11	112400001	134400000	0.366667	DEL	chr11	118400001	119400000	0.366667	0.277228	0.03	ENSG00000176302	FOXR1
chr11	112400001	134400000	0.366667	DEL	chr11	118400001	119400000	0.366667	0.277228	0.03	ENSG00000186174	BCL9L
chr11	112400001	134400000	0.366667	DEL	chr11	118400001	119400000	0.366667	0.277228	0.03	ENSG00000110367	DDX6
chr11	112400001	134400000	0.366667	DEL	chr11	118400001	119400000	0.366667	0.277228	0.03	ENSG00000110395	CBL
chr11	112400001	134400000	0.366667	DEL	chr11	118400001	119400000	0.366667	0.277228	0.03	ENSG00000118058	KMT2A
chr11	112400001	134400000	0.366667	DEL	chr11	119400001	120400000	0.366667	0.277228	0.03	ENSG00000196914	ARHGEF12
chr11	112400001	134400000	0.366667	DEL	chr11	120400001	121400000	0.366667	0.277228	0.03	ENSG00000196914	ARHGEF12
chr11	112400001	134400000	0.366667	DEL	chr11	121400001	122400000	0.366667	0.277228	0.03	.	.
chr11	112400001	134400000	0.366667	DEL	chr11	122400001	123400000	0.366667	0.277228	0.03	.	.
chr11	112400001	134400000	0.366667	DEL	chr11	123400001	124400000	0.333333	0.277228	0.03	.	.
chr11	112400001	134400000	0.366667	DEL	chr11	124400001	125400000	0.366667	0.732673	0.03	.	.
chr11	112400001	134400000	0.366667	DEL	chr11	125400001	126400000	0.366667	0.277228	0.03	.	.
chr11	112400001	134400000	0.366667	DEL	chr11	126400001	127400000	0.366667	0.277228	0.03	.	.
chr11	112400001	134400000	0.366667	DEL	chr11	127400001	128400000	0.366667	0.277228	0.03	.	.
chr11	112400001	134400000	0.366667	DEL	chr11	128400001	129400000	0.366667	0.277228	0.03	ENSG00000120457	KCNJ5
chr11	112400001	134400000	0.366667	DEL	chr11	128400001	129400000	0.366667	0.277228	0.03	ENSG00000151702	FLI1
chr11	112400001	134400000	0.366667	DEL	chr11	129400001	130400000	0.366667	0.277228	0.03	.	.
chr11	112400001	134400000	0.366667	DEL	chr11	130400001	131400000	0.366667	0.277228	0.03	.	.
chr11	112400001	134400000	0.366667	DEL	chr11	131400001	132400000	0.366667	0.277228	0.03	.	.
chr11	112400001	134400000	0.366667	DEL	chr11	132400001	133400000	0.366667	0.277228	0.03	.	.
chr11	112400001	134400000	0.366667	DEL	chr11	133400001	134400000	0.2	0.277228	0.03	.	.
chr12	4000001	6000000	0.216667	DEL	chr12	4000001	5000000	0.233333	0.772277	0.03	ENSG00000118971	CCND2
chr12	4000001	6000000	0.216667	DEL	chr12	5000001	6000000	0.2	0.772277	0.03	.	.
chr12	8000001	11000000	0.233333	DEL	chr12	8000001	9000000	0.233333	0.772277	0.03	.	.
chr12	8000001	11000000	0.233333	DEL	chr12	9000001	10000000	0.233333	0.772277	0.03	.	.
chr12	8000001	11000000	0.233333	DEL	chr12	10000001	11000000	0.2	0.772277	0.03	.	.
chr13	39700001	45700000	0.2	DEL	chr13	39700001	40700000	0.2	1	0.00999999	ENSG00000150907	FOXO1
chr13	39700001	45700000	0.2	DEL	chr13	40700001	41700000	0.2	1	0.00999999	.	.
chr13	39700001	45700000	0.2	DEL	chr13	41700001	42700000	0.2	1	0.00999999	.	.
chr13	39700001	45700000	0.2	DEL	chr13	42700001	43700000	0.2	1	0.00999999	.	.
chr13	39700001	45700000	0.2	DEL	chr13	43700001	44700000	0.2	1	0.00999999	.	.
chr13	39700001	45700000	0.2	DEL	chr13	44700001	45700000	0.2	1	0.00999999	.	.
chr13	48700001	69700000	0.2	DEL	chr13	48700001	49700000	0.2	1	0.00999999	ENSG00000152207	CYSLTR2
chr13	48700001	69700000	0.2	DEL	chr13	49700001	50700000	0.2	1	0.00999999	.	.
chr13	48700001	69700000	0.2	DEL	chr13	50700001	51700000	0.2	1	0.00999999	.	.
chr13	48700001	69700000	0.2	DEL	chr13	51700001	52700000	0.2	1	0.00999999	.	.
chr13	48700001	69700000	0.2	DEL	chr13	52700001	53700000	0.2	1	0.00999999	.	.
chr13	48700001	69700000	0.2	DEL	chr13	53700001	54700000	0.2	1	0.00999999	.	.
chr13	48700001	69700000	0.2	DEL	chr13	54700001	55700000	0.2	1	0.00999999	.	.
chr13	48700001	69700000	0.2	DEL	chr13	55700001	56700000	0.2	1	0.00999999	.	.
chr13	48700001	69700000	0.2	DEL	chr13	56700001	57700000	0.2	1	0.00999999	.	.
chr13	48700001	69700000	0.2	DEL	chr13	57700001	58700000	0.2	1	0.00999999	.	.
chr13	48700001	69700000	0.2	DEL	chr13	58700001	59700000	0.2	1	0.00999999	.	.
chr13	48700001	69700000	0.2	DEL	chr13	59700001	60700000	0.2	1	0.00999999	.	.
chr13	48700001	69700000	0.2	DEL	chr13	60700001	61700000	0.2	1	0.00999999	.	.
chr13	48700001	69700000	0.2	DEL	chr13	61700001	62700000	0.2	1	0.00999999	.	.
chr13	48700001	69700000	0.2	DEL	chr13	62700001	63700000	0.2	1	0.00999999	.	.
chr13	48700001	69700000	0.2	DEL	chr13	63700001	64700000	0.2	1	0.00999999	.	.
chr13	48700001	69700000	0.2	DEL	chr13	64700001	65700000	0.2	1	0.00999999	.	.
chr13	48700001	69700000	0.2	DEL	chr13	65700001	66700000	0.2	1	0.00999999	.	.
chr13	48700001	69700000	0.2	DEL	chr13	66700001	67700000	0.2	1	0.00999999	.	.
chr13	48700001	69700000	0.2	DEL	chr13	67700001	68700000	0.2	1	0.00999999	.	.
chr13	48700001	69700000	0.2	DEL	chr13	68700001	69700000	0.2	1	0.00999999	.	.
chr15	36000001	44000000	0.3	DEL	chr15	36000001	37000000	0.266667	0.851485	0.04	.	.
chr15	36000001	44000000	0.3	DEL	chr15	37000001	38000000	0.3	0.851485	0.04	.	.
chr15	36000001	44000000	0.3	DEL	chr15	38000001	39000000	0.3	0.405941	0.04	.	.
chr15	36000001	44000000	0.3	DEL	chr15	39000001	40000000	0.3	0.405941	0.04	.	.
chr15	36000001	44000000	0.3	DEL	chr15	40000001	41000000	0.333333	0.405941	0.04	ENSG00000156970	BUB1B
chr15	36000001	44000000	0.3	DEL	chr15	40000001	41000000	0.333333	0.405941	0.04	ENSG00000128944	KNSTRN
chr15	36000001	44000000	0.3	DEL	chr15	41000001	42000000	0.366667	0.0594059	0.04	.	.
chr15	36000001	44000000	0.3	DEL	chr15	42000001	43000000	0.333333	0.00990099	0.04	.	.
chr15	36000001	44000000	0.3	DEL	chr15	43000001	44000000	0.266667	0.0594059	0.04	.	.
chr16	1	2000000	0.216667	AMP	chr16	1	1000000	0.233333	0.792079	0.04	ENSG00000103126	AXIN1
chr16	1	2000000	0.216667	AMP	chr16	1000001	2000000	0.2	0.188119	0.04	.	.
chr16	45800001	89800000	0.266667	DEL	chr16	45800001	46800000	0.266667	1	0.02	.	.
chr16	45800001	89800000	0.266667	DEL	chr16	46800001	47800000	0.266667	1	0.02	.	.
chr16	45800001	89800000	0.266667	DEL	chr16	47800001	48800000	0.266667	1	0.02	.	.
chr16	45800001	89800000	0.266667	DEL	chr16	48800001	49800000	0.266667	1	0.02	.	.
chr16	45800001	89800000	0.266667	DEL	chr16	49800001	50800000	0.266667	1	0.02	ENSG00000083799	CYLD
chr16	45800001	89800000	0.266667	DEL	chr16	50800001	51800000	0.266667	1	0.02	ENSG00000083799	CYLD
chr16	45800001	89800000	0.266667	DEL	chr16	51800001	52800000	0.266667	1	0.02	.	.
chr16	45800001	89800000	0.266667	DEL	chr16	52800001	53800000	0.266667	1	0.02	.	.
chr16	45800001	89800000	0.266667	DEL	chr16	53800001	54800000	0.266667	1	0.02	.	.
chr16	45800001	89800000	0.266667	DEL	chr16	54800001	55800000	0.266667	1	0.02	.	.
chr16	45800001	89800000	0.266667	DEL	chr16	55800001	56800000	0.266667	1	0.02	.	.
chr16	45800001	89800000	0.266667	DEL	chr16	56800001	57800000	0.266667	1	0.02	ENSG00000051108	HERPUD1
chr16	45800001	89800000	0.266667	DEL	chr16	57800001	58800000	0.266667	1	0.02	.	.
chr16	45800001	89800000	0.266667	DEL	chr16	58800001	59800000	0.266667	1	0.02	.	.
chr16	45800001	89800000	0.266667	DEL	chr16	59800001	60800000	0.266667	1	0.02	.	.
chr16	45800001	89800000	0.266667	DEL	chr16	60800001	61800000	0.266667	1	0.02	.	.
chr16	45800001	89800000	0.266667	DEL	chr16	61800001	62800000	0.266667	1	0.02	.	.
chr16	45800001	89800000	0.266667	DEL	chr16	62800001	63800000	0.266667	1	0.02	.	.
chr16	45800001	89800000	0.266667	DEL	chr16	63800001	64800000	0.266667	1	0.02	.	.
chr16	45800001	89800000	0.266667	DEL	chr16	64800001	65800000	0.266667	1	0.02	ENSG00000140937	CDH11
chr16	45800001	89800000	0.266667	DEL	chr16	65800001	66800000	0.266667	1	0.02	.	.
chr16	45800001	89800000	0.266667	DEL	chr16	66800001	67800000	0.266667	1	0.02	ENSG00000067955	CBFB
chr16	45800001	89800000	0.266667	DEL	chr16	66800001	67800000	0.266667	1	0.02	ENSG00000102974	CTCF
chr16	45800001	89800000	0.266667	DEL	chr16	67800001	68800000	0.266667	1	0.02	ENSG00000039068	CDH1
chr16	45800001	89800000	0.266667	DEL	chr16	68800001	69800000	0.3	1	0.02	ENSG00000039068	CDH1
chr16	45800001	89800000	0.266667	DEL	chr16	69800001	70800000	0.266667	1	0.02	.	.
chr16	45800001	89800000	0.266667	DEL	chr16	70800001	71800000	0.266667	1	0.02	.	.
chr16	45800001	89800000	0.266667	DEL	chr16	71800001	72800000	0.266667	1	0.02	ENSG00000140836	ZFHX3
chr16	45800001	89800000	0.266667	DEL	chr16	72800001	73800000	0.333333	1	0.02	ENSG00000140836	ZFHX3
chr16	45800001	89800000	0.266667	DEL	chr16	73800001	74800000	0.333333	1	0.02	ENSG00000168411	RFWD3
chr16	45800001	89800000	0.266667	DEL	chr16	74800001	75800000	0.333333	1	0.02	.	.
chr16	45800001	89800000	0.266667	DEL	chr16	75800001	76800000	0.333333	1	0.02	.	.
chr16	45800001	89800000	0.266667	DEL	chr16	76800001	77800000	0.3	1	0.02	.	.
chr16	45800001	89800000	0.266667	DEL	chr16	77800001	78800000	0.333333	1	0.02	.	.
chr16	45800001	89800000	0.266667	DEL	chr16	78800001	79800000	0.366667	1	0.02	ENSG00000178573	MAF
chr16	45800001	89800000	0.266667	DEL	chr16	79800001	80800000	0.366667	0.564356	0.02	.	.
chr16	45800001	89800000	0.266667	DEL	chr16	80800001	81800000	0.366667	0.564356	0.02	.	.
chr16	45800001	89800000	0.266667	DEL	chr16	81800001	82800000	0.366667	0.564356	0.02	.	.
chr16	45800001	89800000	0.266667	DEL	chr16	82800001	83800000	0.366667	0.564356	0.02	.	.
chr16	45800001	89800000	0.266667	DEL	chr16	83800001	84800000	0.366667	0.564356	0.02	.	.
chr16	45800001	89800000	0.266667	DEL	chr16	84800001	85800000	0.4	0.564356	0.02	.	.
chr16	45800001	89800000	0.266667	DEL	chr16	85800001	86800000	0.4	0.0792079	0.02	.	.
chr16	45800001	89800000	0.266667	DEL	chr16	86800001	87800000	0.333333	0.0792079	0.02	.	.
chr16	45800001	89800000	0.266667	DEL	chr16	87800001	88800000	0.333333	1	0.02	.	.
chr16	45800001	89800000	0.266667	DEL	chr16	88800001	89800000	0.333333	1	0.02	ENSG00000129993	CBFA2T3
chr16	45800001	89800000	0.266667	DEL	chr16	88800001	89800000	0.333333	1	0.02	ENSG00000187741	FANCA
chr17	20000001	22000000	0.35	AMP	chr17	20000001	21000000	0.366667	1	0.04	ENSG00000128487	SPECC1
chr17	20000001	22000000	0.35	AMP	chr17	21000001	22000000	0.333333	0.00990099	0.02	.	.
chr17	80100001	82100000	0.516667	AMP	chr17	80100001	81100000	0.533333	0.0495049	0.05	ENSG00000173821	RNF213
chr17	80100001	82100000	0.516667	AMP	chr17	81100001	82100000	0.5	0.0495049	0.05	ENSG00000169696	ASPSCR1
chr18	1	3000000	0.233333	AMP	chr18	1	1000000	0.233333	0.90099	0.02	.	.
chr18	1	3000000	0.233333	AMP	chr18	1000001	2000000	0.233333	0.90099	0.02	.	.
chr18	1	3000000	0.233333	AMP	chr18	2000001	3000000	0.2	0.90099	0.02	.	.
chr18	67500001	79500000	0.266667	DEL	chr18	67500001	68500000	0.2	1	0.04	.	.
chr18	67500001	79500000	0.266667	DEL	chr18	68500001	69500000	0.233333	0.920792	0.00999999	.	.
chr18	67500001	79500000	0.266667	DEL	chr18	69500001	70500000	0.233333	0.207921	0.00999999	.	.
chr18	67500001	79500000	0.266667	DEL	chr18	70500001	71500000	0.233333	0.207921	0.00999999	.	.
chr18	67500001	79500000	0.266667	DEL	chr18	71500001	72500000	0.233333	0.207921	0.00999999	.	.
chr18	67500001	79500000	0.266667	DEL	chr18	72500001	73500000	0.266667	0.207921	0.00999999	.	.
chr18	67500001	79500000	0.266667	DEL	chr18	73500001	74500000	0.266667	0.019802	0.00999999	.	.
chr18	67500001	79500000	0.266667	DEL	chr18	74500001	75500000	0.266667	0.019802	0.00999999	.	.
chr18	67500001	79500000	0.266667	DEL	chr18	75500001	76500000	0.266667	0.019802	0.00999999	.	.
chr18	67500001	79500000	0.266667	DEL	chr18	76500001	77500000	0.266667	0.019802	0.00999999	.	.
chr18	67500001	79500000	0.266667	DEL	chr18	77500001	78500000	0.266667	0.019802	0.00999999	.	.
chr18	67500001	79500000	0.266667	DEL	chr18	78500001	79500000	0.266667	0.019802	0.00999999	.	.
chr19	39200001	40200000	0.233333	AMP	chr19	39200001	40200000	0.233333	0.00990099	0.04	.	.
chr20	1	26000000	0.2	AMP	chr20	1	1000000	0.2	1	0.03	.	.
chr20	1	26000000	0.2	AMP	chr20	1000001	2000000	0.2	1	0.03	ENSG00000198053	SIRPA
chr20	1	26000000	0.2	AMP	chr20	2000001	3000000	0.2	1	0.03	.	.
chr20	1	26000000	0.2	AMP	chr20	3000001	4000000	0.2	1	0.03	.	.
chr20	1	26000000	0.2	AMP	chr20	4000001	5000000	0.2	1	0.03	.	.
chr20	1	26000000	0.2	AMP	chr20	5000001	6000000	0.2	1	0.03	.	.
chr20	1	26000000	0.2	AMP	chr20	6000001	7000000	0.2	1	0.03	.	.
chr20	1	26000000	0.2	AMP	chr20	7000001	8000000	0.2	1	0.03	.	.
chr20	1	26000000	0.2	AMP	chr20	8000001	9000000	0.2	1	0.03	.	.
chr20	1	26000000	0.2	AMP	chr20	9000001	10000000	0.2	1	0.03	.	.
chr20	1	26000000	0.2	AMP	chr20	10000001	11000000	0.2	1	0.03	.	.
chr20	1	26000000	0.2	AMP	chr20	11000001	12000000	0.2	1	0.03	.	.
chr20	1	26000000	0.2	AMP	chr20	12000001	13000000	0.2	1	0.03	.	.
chr20	1	26000000	0.2	AMP	chr20	13000001	14000000	0.2	1	0.03	.	.
chr20	1	26000000	0.2	AMP	chr20	14000001	15000000	0.2	1	0.03	.	.
chr20	1	26000000	0.2	AMP	chr20	15000001	16000000	0.2	1	0.03	.	.
chr20	1	26000000	0.2	AMP	chr20	16000001	17000000	0.2	1	0.03	.	.
chr20	1	26000000	0.2	AMP	chr20	17000001	18000000	0.2	1	0.03	.	.
chr20	1	26000000	0.2	AMP	chr20	18000001	19000000	0.2	1	0.03	.	.
chr20	1	26000000	0.2	AMP	chr20	19000001	20000000	0.2	1	0.03	.	.
chr20	1	26000000	0.2	AMP	chr20	20000001	21000000	0.2	1	0.03	ENSG00000101343	CRNKL1
chr20	1	26000000	0.2	AMP	chr20	21000001	22000000	0.2	1	0.03	.	.
chr20	1	26000000	0.2	AMP	chr20	22000001	23000000	0.2	1	0.03	.	.
chr20	1	26000000	0.2	AMP	chr20	23000001	24000000	0.2	1	0.03	.	.
chr20	1	26000000	0.2	AMP	chr20	24000001	25000000	0.266667	1	0.03	.	.
chr20	1	26000000	0.2	AMP	chr20	25000001	26000000	0.266667	0.118812	0.03	.	.
chr20	30100001	64100000	0.333333	AMP	chr20	30100001	31100000	0.333333	0.386139	0.04	.	.
chr20	30100001	64100000	0.333333	AMP	chr20	31100001	32100000	0.3	1	0.04	.	.
chr20	30100001	64100000	0.333333	AMP	chr20	32100001	33100000	0.333333	1	0.04	ENSG00000171456	ASXL1
chr20	30100001	64100000	0.333333	AMP	chr20	33100001	34100000	0.333333	1	0.04	.	.
chr20	30100001	64100000	0.333333	AMP	chr20	34100001	35100000	0.333333	1	0.04	.	.
chr20	30100001	64100000	0.333333	AMP	chr20	35100001	36100000	0.3	1	0.04	.	.
chr20	30100001	64100000	0.333333	AMP	chr20	36100001	37100000	0.3	1	0.04	.	.
chr20	30100001	64100000	0.333333	AMP	chr20	37100001	38100000	0.3	1	0.04	ENSG00000197122	SRC
chr20	30100001	64100000	0.333333	AMP	chr20	38100001	39100000	0.3	1	0.04	.	.
chr20	30100001	64100000	0.333333	AMP	chr20	39100001	40100000	0.3	1	0.04	.	.
chr20	30100001	64100000	0.333333	AMP	chr20	40100001	41100000	0.3	1	0.04	ENSG00000204103	MAFB
chr20	30100001	64100000	0.333333	AMP	chr20	40100001	41100000	0.3	1	0.04	ENSG00000198900	TOP1
chr20	30100001	64100000	0.333333	AMP	chr20	41100001	42100000	0.3	1	0.04	ENSG00000198900	TOP1
chr20	30100001	64100000	0.333333	AMP	chr20	41100001	42100000	0.3	1	0.04	ENSG00000124181	PLCG1
chr20	30100001	64100000	0.333333	AMP	chr20	41100001	42100000	0.3	1	0.04	ENSG00000196090	PTPRT
chr20	30100001	64100000	0.333333	AMP	chr20	42100001	43100000	0.3	1	0.04	ENSG00000196090	PTPRT
chr20	30100001	64100000	0.333333	AMP	chr20	43100001	44100000	0.366667	1	0.04	ENSG00000196090	PTPRT
chr20	30100001	64100000	0.333333	AMP	chr20	44100001	45100000	0.366667	1	0.04	.	.
chr20	30100001	64100000	0.333333	AMP	chr20	45100001	46100000	0.366667	1	0.04	ENSG00000124145	SDC4
chr20	30100001	64100000	0.333333	AMP	chr20	46100001	47100000	0.366667	1	0.04	.	.
chr20	30100001	64100000	0.333333	AMP	chr20	47100001	48100000	0.366667	1	0.04	.	.
chr20	30100001	64100000	0.333333	AMP	chr20	48100001	49100000	0.366667	1	0.04	.	.
chr20	30100001	64100000	0.333333	AMP	chr20	49100001	50100000	0.366667	1	0.04	.	.
chr20	30100001	64100000	0.333333	AMP	chr20	50100001	51100000	0.366667	1	0.04	.	.
chr20	30100001	64100000	0.333333	AMP	chr20	51100001	52100000	0.366667	1	0.04	ENSG00000101115	SALL4
chr20	30100001	64100000	0.333333	AMP	chr20	51100001	52100000	0.366667	1	0.04	ENSG00000101096	NFATC2
chr20	30100001	64100000	0.333333	AMP	chr20	52100001	53100000	0.366667	1	0.04	.	.
chr20	30100001	64100000	0.333333	AMP	chr20	53100001	54100000	0.366667	1	0.04	.	.
chr20	30100001	64100000	0.333333	AMP	chr20	54100001	55100000	0.333333	1	0.04	.	.
chr20	30100001	64100000	0.333333	AMP	chr20	55100001	56100000	0.333333	1	0.04	.	.
chr20	30100001	64100000	0.333333	AMP	chr20	56100001	57100000	0.333333	1	0.04	.	.
chr20	30100001	64100000	0.333333	AMP	chr20	57100001	58100000	0.3	1	0.04	.	.
chr20	30100001	64100000	0.333333	AMP	chr20	58100001	59100000	0.3	1	0.04	ENSG00000087460	GNAS
chr20	30100001	64100000	0.333333	AMP	chr20	59100001	60100000	0.3	1	0.04	.	.
chr20	30100001	64100000	0.333333	AMP	chr20	60100001	61100000	0.3	1	0.04	.	.
chr20	30100001	64100000	0.333333	AMP	chr20	61100001	62100000	0.4	1	0.04	.	.
chr20	30100001	64100000	0.333333	AMP	chr20	62100001	63100000	0.366667	1	0.04	ENSG00000184402	SS18L1
chr20	30100001	64100000	0.333333	AMP	chr20	63100001	64100000	0.366667	1	0.04	ENSG00000101213	PTK6
chr21	9000001	10000000	0.233333	DEL	chr21	9000001	10000000	0.233333	0.00990099	0.02	.	.

## Sheet: Canine
Significant DNA copy aberrations from STAC analysis of canine oral melanoma.
Region_Chr	Region_Start	Region_End	Region_Freq	AMP/DEL	Location_Chr	Location_Start	Location_End	Location_Freq	Location_Freq_Pval	Location_Footprint_Pval	Ensembl_Gene	Gene_Symbol
5	57000001	58000000	0.2	AMP	5	57000001	58000000	0.2	0.029703	0.04	ENSCAFG00000019422	TNFRSF14
5	57000001	58000000	0.2	AMP	5	57000001	58000000	0.2	0.029703	0.04	ENSCAFG00000019387	SKI
5	57000001	58000000	0.2	AMP	5	57000001	58000000	0.2	0.029703	0.04	ENSCAFG00000019473	PRDM16
6	7000001	8000000	0.2	AMP	6	7000001	8000000	0.2	0.752475	0.04	ENSCAFG00000013367	HIP1
6	7000001	8000000	0.2	AMP	6	7000001	8000000	0.2	0.752475	0.04	ENSCAFG00000013749	CUX1
8	72000001	74000000	0.418182	AMP	8	72000001	73000000	0.4	0.00990099	0.02	ENSCAFG00000018354	AKT1
8	72000001	74000000	0.418182	AMP	8	73000001	74000000	0.436364	0.00990099	0.02	.	.
9	1000001	6000000	0.2	AMP	9	1000001	2000000	0.2	0.960396	0.00999999	ENSCAFG00000005675	RNF213
9	1000001	6000000	0.2	AMP	9	2000001	3000000	0.2	0.168317	0.00999999	ENSCAFG00000005540	CANT1
9	1000001	6000000	0.2	AMP	9	3000001	4000000	0.2	0.168317	0.00999999	ENSCAFG00000005190	SEPT9
9	1000001	6000000	0.2	AMP	9	4000001	5000000	0.236364	0.168317	0.00999999	ENSCAFG00000005147	SRSF2
9	1000001	6000000	0.2	AMP	9	5000001	6000000	0.218182	0.00990099	0.00999999	.	.
10	1000001	12000000	0.4	AMP	10	1000001	2000000	0.272727	0.00990099	0.03	ENSCAFG00000000280	CDK4
10	1000001	12000000	0.4	AMP	10	1000001	2000000	0.272727	0.00990099	0.03	ENSCAFG00000000160	NAB2
10	1000001	12000000	0.4	AMP	10	1000001	2000000	0.272727	0.00990099	0.03	ENSCAFG00000000163	STAT6
10	1000001	12000000	0.4	AMP	10	1000001	2000000	0.272727	0.00990099	0.03	ENSCAFG00000030112	DDIT3
10	1000001	12000000	0.4	AMP	10	1000001	2000000	0.272727	0.00990099	0.03	ENSCAFG00000000223	GLI1
10	1000001	12000000	0.4	AMP	10	2000001	3000000	0.254545	0.148515	0.03	ENSCAFG00000000311	LRIG3
10	1000001	12000000	0.4	AMP	10	3000001	4000000	0.236364	0.306931	0.03	.	.
10	1000001	12000000	0.4	AMP	10	4000001	5000000	0.254545	0.653465	0.03	.	.
10	1000001	12000000	0.4	AMP	10	5000001	6000000	0.309091	0.306931	0.03	.	.
10	1000001	12000000	0.4	AMP	10	6000001	7000000	0.4	0.019802	0.03	.	.
10	1000001	12000000	0.4	AMP	10	7000001	8000000	0.418182	0.00990099	0.03	ENSCAFG00000000364	WIF1
10	1000001	12000000	0.4	AMP	10	8000001	9000000	0.418182	0.00990099	0.03	.	.
10	1000001	12000000	0.4	AMP	10	9000001	10000000	0.490909	0.00990099	0.03	.	.
10	1000001	12000000	0.4	AMP	10	10000001	11000000	0.472727	0.00990099	0.03	ENSCAFG00000000418	MDM2
10	1000001	12000000	0.4	AMP	10	11000001	12000000	0.4	0.00990099	0.03	.	.
10	26000001	29000000	0.418182	DEL	10	26000001	27000000	0.454545	0.0495049	0.06	.	.
10	26000001	29000000	0.418182	DEL	10	27000001	28000000	0.418182	0.00990099	0.06	.	.
10	26000001	29000000	0.418182	DEL	10	28000001	29000000	0.381818	0.019802	0.06	ENSCAFG00000001630	MYH9
10	26000001	29000000	0.418182	DEL	10	28000001	29000000	0.381818	0.019802	0.06	ENSCAFG00000001735	ISX
11	67000001	71000000	0.218182	AMP	11	67000001	68000000	0.218182	0.0396039	0.00999999	.	.
11	67000001	71000000	0.218182	AMP	11	68000001	69000000	0.218182	0.00990099	0.00999999	.	.
11	67000001	71000000	0.218182	AMP	11	69000001	70000000	0.218182	0.00990099	0.00999999	ENSCAFG00000003426	TNC
11	67000001	71000000	0.218182	AMP	11	70000001	71000000	0.2	0.00990099	0.00999999	.	.
14	1	8000000	0.209091	AMP	14	1	1000000	0.218182	0.00990099	0.00999999	.	.
14	1	8000000	0.209091	AMP	14	1000001	2000000	0.218182	0.019802	0.00999999	.	.
14	1	8000000	0.209091	AMP	14	2000001	3000000	0.2	0.019802	0.00999999	.	.
14	1	8000000	0.209091	AMP	14	3000001	4000000	0.2	0.118812	0.00999999	.	.
14	1	8000000	0.209091	AMP	14	4000001	5000000	0.2	0.118812	0.00999999	.	.
14	1	8000000	0.209091	AMP	14	5000001	6000000	0.236364	0.118812	0.00999999	.	.
14	1	8000000	0.209091	AMP	14	6000001	7000000	0.218182	0.00990099	0.00999999	.	.
14	1	8000000	0.209091	AMP	14	7000001	8000000	0.2	0.019802	0.00999999	ENSCAFG00000001531	SMO
14	12000001	13000000	0.2	DEL	14	12000001	13000000	0.2	0.732673	0.04	ENSCAFG00000001790	GRM3
16	1	1000000	0.472727	AMP	16	1	1000000	0.472727	0.00990099	0.00999999	.	.
20	48000001	55000000	0.254545	AMP	20	48000001	49000000	0.254545	0.653465	0.03	ENSCAFG00000016286	DNAJB1
20	48000001	55000000	0.254545	AMP	20	48000001	49000000	0.254545	0.653465	0.03	ENSCAFG00000016488	PRKACA
20	48000001	55000000	0.254545	AMP	20	49000001	50000000	0.254545	0.267327	0.03	ENSCAFG00000017093	CALR
20	48000001	55000000	0.254545	AMP	20	50000001	51000000	0.254545	0.267327	0.03	ENSCAFG00000017784	KEAP1
20	48000001	55000000	0.254545	AMP	20	50000001	51000000	0.254545	0.267327	0.03	ENSCAFG00000017584	SMARCA4
20	48000001	55000000	0.254545	AMP	20	50000001	51000000	0.254545	0.267327	0.03	ENSCAFG00000017651	DNM2
20	48000001	55000000	0.254545	AMP	20	51000001	52000000	0.236364	0.267327	0.03	.	.
20	48000001	55000000	0.254545	AMP	20	52000001	53000000	0.236364	0.653465	0.03	ENSCAFG00000018314	CD209
20	48000001	55000000	0.254545	AMP	20	53000001	54000000	0.254545	0.653465	0.03	ENSCAFG00000018590	VAV1
20	48000001	55000000	0.254545	AMP	20	53000001	54000000	0.254545	0.653465	0.03	ENSCAFG00000018687	MLLT1
20	48000001	55000000	0.254545	AMP	20	54000001	55000000	0.236364	0.267327	0.03	.	.
22	1	13000000	0.309091	DEL	22	1	1000000	0.254545	1	0.00999999	.	.
22	1	13000000	0.309091	DEL	22	1000001	2000000	0.272727	1	0.00999999	.	.
22	1	13000000	0.309091	DEL	22	2000001	3000000	0.309091	1	0.00999999	ENSCAFG00000004428	CYSLTR2
22	1	13000000	0.309091	DEL	22	3000001	4000000	0.309091	1	0.00999999	ENSCAFG00000004436	RB1
22	1	13000000	0.309091	DEL	22	4000001	5000000	0.345455	1	0.00999999	.	.
22	1	13000000	0.309091	DEL	22	5000001	6000000	0.363636	0.990099	0.00999999	ENSCAFG00000004491	LCP1
22	1	13000000	0.309091	DEL	22	6000001	7000000	0.363636	0.564356	0.00999999	.	.
22	1	13000000	0.309091	DEL	22	7000001	8000000	0.363636	0.564356	0.00999999	.	.
22	1	13000000	0.309091	DEL	22	8000001	9000000	0.363636	0.564356	0.00999999	.	.
22	1	13000000	0.309091	DEL	22	9000001	10000000	0.309091	0.564356	0.00999999	.	.
22	1	13000000	0.309091	DEL	22	10000001	11000000	0.218182	1	0.00999999	.	.
22	1	13000000	0.309091	DEL	22	11000001	12000000	0.218182	1	0.00999999	.	.
22	1	13000000	0.309091	DEL	22	12000001	13000000	0.218182	1	0.00999999	.	.
30	2000001	12000000	0.418182	DEL	30	2000001	3000000	0.363636	0.564356	0.04	.	.
30	2000001	12000000	0.418182	DEL	30	3000001	4000000	0.418182	0.257426	0.04	.	.
30	2000001	12000000	0.418182	DEL	30	4000001	5000000	0.454545	0.019802	0.04	.	.
30	2000001	12000000	0.418182	DEL	30	5000001	6000000	0.454545	0.00990099	0.04	.	.
30	2000001	12000000	0.418182	DEL	30	6000001	7000000	0.472727	0.00990099	0.04	.	.
30	2000001	12000000	0.418182	DEL	30	7000001	8000000	0.454545	0.00990099	0.04	ENSCAFG00000008877	BUB1B
30	2000001	12000000	0.418182	DEL	30	7000001	8000000	0.454545	0.00990099	0.04	ENSCAFG00000009098	KNSTRN
30	2000001	12000000	0.418182	DEL	30	8000001	9000000	0.418182	0.00990099	0.04	.	.
30	2000001	12000000	0.418182	DEL	30	9000001	10000000	0.418182	0.019802	0.04	.	.
30	2000001	12000000	0.418182	DEL	30	10000001	11000000	0.345455	0.019802	0.04	.	.
30	2000001	12000000	0.418182	DEL	30	11000001	12000000	0.290909	0.564356	0.04	ENSCAFG00000013633	B2M
30	15000001	19000000	0.390909	AMP	30	15000001	16000000	0.436364	0.029703	0.05	.	.
30	15000001	19000000	0.390909	AMP	30	16000001	17000000	0.4	0.00990099	0.05	ENSCAFG00000015145	USP8
30	15000001	19000000	0.390909	AMP	30	17000001	18000000	0.381818	0.00990099	0.05	ENSCAFG00000015800	MYO5A
30	15000001	19000000	0.390909	AMP	30	18000001	19000000	0.236364	0.00990099	0.05	ENSCAFG00000015800	MYO5A
36	11000001	13000000	0.2	AMP	36	11000001	12000000	0.2	0.960396	0.02	.	.
36	11000001	13000000	0.2	AMP	36	12000001	13000000	0.2	0.287129	0.02	.	.
37	25000001	26000000	0.2	AMP	37	25000001	26000000	0.2	0.0891089	0.02	.	.

## Sheet: Equine
Significant DNA copy aberrations from STAC analysis of equine melanoma from mucosal-like or mucocutaneous sites.
Region_Chr	Region_Start	Region_End	Region_Freq	AMP/DEL	Location_Chr	Location_Start	Location_End	Location_Freq	Location_Freq_Pval	Location_Footprint_Pval	Ensembl_Gene	Gene_Symbol
7	3000001	4000000	0.230769	AMP	7	3000001	4000000	0.230769	0.00990099	0.02	ENSECAG00000015555	MLLT1
7	44000001	45000000	0.230769	AMP	7	44000001	45000000	0.230769	0.019802	0.05	ENSECAG00000020066	DNAJB1
7	44000001	45000000	0.230769	AMP	7	44000001	45000000	0.230769	0.019802	0.05	ENSECAG00000016874	PRKACA
9	81000001	82000000	0.230769	AMP	9	81000001	82000000	0.230769	0.663366	0.00999999	.	.
10	15000001	16000000	0.269231	AMP	10	15000001	16000000	0.269231	0.0891089	0.02	ENSECAG00000013124	BCL3
10	15000001	16000000	0.269231	AMP	10	15000001	16000000	0.269231	0.0891089	0.02	ENSECAG00000018127	CBLC
12	24000001	32000000	0.269231	AMP	12	24000001	25000000	0.269231	0.257426	0.02	ENSECAG00000008076	MEN1
12	24000001	32000000	0.269231	AMP	12	25000001	26000000	0.269231	0.019802	0.02	.	.
12	24000001	32000000	0.269231	AMP	12	26000001	27000000	0.269231	0.019802	0.02	.	.
12	24000001	32000000	0.269231	AMP	12	27000001	28000000	0.269231	0.019802	0.02	.	.
12	24000001	32000000	0.269231	AMP	12	28000001	29000000	0.269231	0.019802	0.02	.	.
12	24000001	32000000	0.269231	AMP	12	29000001	30000000	0.269231	0.019802	0.02	.	.
12	24000001	32000000	0.269231	AMP	12	30000001	31000000	0.230769	0.019802	0.02	.	.
12	24000001	32000000	0.269231	AMP	12	31000001	32000000	0.230769	0.257426	0.02	ENSECAG00000008473	HRAS
12	24000001	32000000	0.269231	AMP	12	31000001	32000000	0.230769	0.257426	0.02	ENSECAG00000004558	CARS
13	40000001	42000000	0.403846	AMP	13	40000001	41000000	0.384615	0.752475	0.00999999	ENSECAG00000012595	NTHL1
13	40000001	42000000	0.403846	AMP	13	40000001	41000000	0.384615	0.752475	0.00999999	ENSECAG00000021222	TSC2
13	40000001	42000000	0.403846	AMP	13	40000001	41000000	0.384615	0.752475	0.00999999	ENSECAG00000017744	TRAF7
13	40000001	42000000	0.403846	AMP	13	41000001	42000000	0.423077	0.00990099	0.00999999	.	.
21	1000001	2000000	0.230769	AMP	21	1000001	2000000	0.230769	0.00990099	0.00999999	ENSECAG00000022254	TPM4
26	38000001	41000000	0.346154	AMP	26	38000001	39000000	0.384615	0.0396039	0.02	.	.
26	38000001	41000000	0.346154	AMP	26	39000001	40000000	0.346154	0.00990099	0.02	.	.
26	38000001	41000000	0.346154	AMP	26	40000001	41000000	0.269231	0.00990099	0.02	.	.
31	1	23000000	0.307692	DEL	31	1	1000000	0.307692	1	0.00999999	.	.
31	1	23000000	0.307692	DEL	31	1000001	2000000	0.307692	1	0.00999999	ENSECAG00000018333	EZR
31	1	23000000	0.307692	DEL	31	2000001	3000000	0.307692	1	0.00999999	.	.
31	1	23000000	0.307692	DEL	31	3000001	4000000	0.307692	1	0.00999999	.	.
31	1	23000000	0.307692	DEL	31	4000001	5000000	0.307692	1	0.00999999	ENSECAG00000017504	QKI
31	1	23000000	0.307692	DEL	31	5000001	6000000	0.307692	1	0.00999999	.	.
31	1	23000000	0.307692	DEL	31	6000001	7000000	0.307692	1	0.00999999	.	.
31	1	23000000	0.307692	DEL	31	7000001	8000000	0.307692	1	0.00999999	ENSECAG00000019040	FGFR1OP
31	1	23000000	0.307692	DEL	31	8000001	9000000	0.307692	1	0.00999999	.	.
31	1	23000000	0.307692	DEL	31	9000001	10000000	0.307692	1	0.00999999	.	.
31	1	23000000	0.307692	DEL	31	10000001	11000000	0.307692	1	0.00999999	ENSECAG00000000518	ARID1B
31	1	23000000	0.307692	DEL	31	11000001	12000000	0.307692	1	0.00999999	ENSECAG00000000518	ARID1B
31	1	23000000	0.307692	DEL	31	12000001	13000000	0.307692	1	0.00999999	.	.
31	1	23000000	0.307692	DEL	31	13000001	14000000	0.307692	1	0.00999999	.	.
31	1	23000000	0.307692	DEL	31	14000001	15000000	0.307692	1	0.00999999	.	.
31	1	23000000	0.307692	DEL	31	15000001	16000000	0.307692	1	0.00999999	ENSECAG00000022441	ESR1
31	1	23000000	0.307692	DEL	31	16000001	17000000	0.307692	1	0.00999999	.	.
31	1	23000000	0.307692	DEL	31	17000001	18000000	0.307692	1	0.00999999	.	.
31	1	23000000	0.307692	DEL	31	18000001	19000000	0.307692	1	0.00999999	.	.
31	1	23000000	0.307692	DEL	31	19000001	20000000	0.307692	1	0.00999999	.	.
31	1	23000000	0.307692	DEL	31	20000001	21000000	0.307692	1	0.00999999	.	.
31	1	23000000	0.307692	DEL	31	21000001	22000000	0.307692	1	0.00999999	.	.
31	1	23000000	0.307692	DEL	31	22000001	23000000	0.307692	1	0.00999999	.	.
